# Supplementary material for: GEM-TREND: a web tool for gene expression data mining toward relevant network discovery
Source: BMC Genomics. 2009 Sep 3;10:411. doi: 10.1186/1471-2164-10-411 (PMC2748096; doi:10.1186/1471-2164-10-411)
Supplement: Additional file 2 — Gene expression profile of human bladder cancer. Gene expression profile of human bladder cancer presented as an Excel CSV file. [file 1471-2164-10-411-S2.csv]

probe	ratio
1552411_at	0.589626605
1552455_at	0.714439302
1552459_a_at	0.587652315
1552521_a_at	-0.908158853
1552721_a_at	-0.585519503
1552792_at	-0.785949707
1553244_at	-0.604440421
1553311_at	-0.615432346
1553375_at	-0.678831843
1553396_a_at	0.940152881
1553430_a_at	0.605195134
1553517_at	0.602327754
1553750_a_at	-0.610724887
1553813_s_at	0.799824404
1554057_at	-0.767187091
1554063_at	-0.594003684
1554246_at	0.917596849
1554348_s_at	-0.67338109
1554555_a_at	-0.644377766
1554606_at	-0.660545889
1554609_at	-0.801903321
1554997_a_at	-0.6809403
1555800_at	1.057327036
1555892_s_at	0.705179695
1555996_s_at	-0.603946506
1556172_at	-0.860476454
1556429_a_at	-0.628689982
1556643_at	-0.741896761
1557049_at	-0.602349199
1557236_at	-1.028751115
1557311_at	-0.762309779
1557321_a_at	-0.595392229
1557487_at	-0.720140985
1557628_s_at	0.652081676
1557774_at	-0.638467029
1557813_at	-0.649045961
1558048_x_at	-0.949820724
1558404_at	-0.663143493
1558483_at	0.822346253
1558819_at	0.924037893
1558931_at	0.623865826
1559252_a_at	0.648472831
1559534_at	0.612511682
1559942_at	-0.611424239
1560020_at	-0.58990261
1560285_at	0.666906111
1560784_x_at	0.593941686
1561052_s_at	0.67510919
1561181_at	0.622841624
1561518_at	0.673385815
1561687_a_at	-0.756470724
1561846_s_at	0.598627271
1562013_a_at	-0.667905604
1562588_at	0.605591758
1562921_at	-0.626525425
1562925_at	1.011324788
1563426_a_at	0.589276926
1563687_a_at	-0.643478974
1563808_at	0.735400566
1563947_a_at	-0.607673571
1564231_at	0.691912737
1565436_s_at	-0.629313705
1566146_x_at	-0.644787728
1566951_at	-0.845748092
1567280_at	-0.741130198
1567378_x_at	-0.640350978
1569312_at	-0.722092742
1570320_at	-0.92111824
200879_s_at	-0.768086738
200974_at	0.59674188
201295_s_at	-0.634281987
201694_s_at	0.634586069
202270_at	-0.621731213
202422_s_at	-0.836966989
202489_s_at	0.627192972
202712_s_at	0.701412415
202718_at	1.009707369
202843_at	-0.622388366
202920_at	-0.626480336
203059_s_at	-0.714957156
203287_at	0.773773891
203394_s_at	0.643773253
203395_s_at	0.660272508
203505_at	-0.637111496
203518_at	-0.706092139
203603_s_at	-0.653508664
203866_at	-0.600244359
203887_s_at	-0.742750038
204040_at	0.587900765
204086_at	0.907615212
204180_s_at	-0.597241536
204261_s_at	0.592769249
204307_at	-0.620005654
204324_s_at	-0.714663416
204439_at	-0.695218943
204463_s_at	-0.610118027
204472_at	-0.945447976
204557_s_at	-0.882831994
204582_s_at	0.782367031
204583_x_at	-1.067089965
204726_at	-0.834185779
204750_s_at	-0.717766521
204759_at	0.70519473
204858_s_at	0.605791798
204882_at	0.926930035
204898_at	0.778503769
204974_at	0.717030107
205000_at	0.590258343
205047_s_at	-0.959343096
205048_s_at	-0.715145789
205123_s_at	-0.633491872
205148_s_at	-0.768103375
205174_s_at	-0.6124038
205216_s_at	0.647625781
205221_at	-0.65334182
205239_at	-0.67372738
205261_at	-0.602695735
205280_at	-0.884529931
205311_at	0.803886474
205360_at	0.616166365
205438_at	0.608023945
205460_at	-0.939017104
205510_s_at	-0.657842685
205540_s_at	-0.590626502
205642_at	-0.789490131
205648_at	0.608418296
205659_at	-0.814776835
205833_s_at	0.609830115
205850_s_at	-0.973977496
205926_at	0.664082128
205959_at	-0.792175949
206081_at	-0.605864316
206115_at	0.648912265
206127_at	-0.655479313
206164_at	0.712565202
206272_at	-0.609156655
206288_at	-0.601364735
206296_x_at	0.666985237
206300_s_at	0.611462312
206553_at	0.76571438
206569_at	-0.617285876
206580_s_at	-0.746058082
206581_at	-1.084660543
206601_s_at	-0.586975019
206655_s_at	0.668549821
206707_x_at	0.851178555
206811_at	0.607065652
206973_at	0.714526522
207302_at	0.659937632
207328_at	0.678895666
207526_s_at	-0.592017956
207592_s_at	-0.876918836
207656_s_at	0.692977152
207660_at	-0.610203931
207833_s_at	-0.674781868
207949_s_at	0.634565488
208047_s_at	-0.82679979
208057_s_at	0.654601047
208155_x_at	0.747335945
208156_x_at	-0.769584318
208358_s_at	-0.792464155
208394_x_at	-0.630781219
208476_s_at	-0.718702164
208495_at	0.726061774
209189_at	0.649063204
209309_at	0.747368967
209327_s_at	0.586018476
209604_s_at	0.596418735
209692_at	-0.606090663
209741_x_at	-0.674358524
209795_at	0.876167587
209863_s_at	0.609422419
209869_at	0.67442684
209879_at	0.645097926
209883_at	-0.598354658
210007_s_at	-0.589623845
210847_x_at	0.599833225
210942_s_at	-0.879946515
211170_s_at	-0.608899202
211483_x_at	0.656332153
211538_s_at	-0.650810047
211613_s_at	-0.847822676
212339_at	-0.652839715
212526_at	-0.627739921
212637_s_at	-0.597658121
212668_at	-0.605666492
212686_at	-0.620035149
212841_s_at	0.727572792
213040_s_at	-0.606513731
213156_at	-1.027072651
213182_x_at	0.959370375
213388_at	-0.715181774
213447_at	0.701461539
213568_at	0.722608702
213761_at	-0.697714376
213767_at	0.629500736
213836_s_at	-0.821969779
213840_s_at	0.596378425
213855_s_at	-0.694245369
213982_s_at	-0.592099055
214218_s_at	-0.652214557
214221_at	-0.613187382
214240_at	1.299129356
214312_at	0.610607722
214344_at	0.663820259
214600_at	-0.630755345
214627_at	0.601451009
214734_at	-0.782248796
214746_s_at	0.79640313
214878_at	-0.665384027
215114_at	0.604487623
215220_s_at	-0.595012769
215323_at	0.639791964
215386_at	0.696914888
215388_s_at	0.608437224
215581_s_at	-0.646890905
215634_at	0.594729185
215680_at	0.61369641
216257_at	0.599834495
216476_at	0.625781326
216777_at	-0.61708201
217487_x_at	0.625338554
217547_x_at	-0.674054114
217554_at	-0.621427468
217609_at	0.640043316
217691_x_at	-1.005858638
218312_s_at	-0.722550842
218486_at	-0.688732369
218501_at	0.60507598
218750_at	-0.659114458
218790_s_at	-0.79159094
218931_at	-0.665486756
219003_s_at	-0.592797325
219127_at	-0.788920482
219284_at	-0.636251142
219298_at	0.899624539
219358_s_at	-0.631735731
219501_at	0.675283634
219652_s_at	0.604997867
219708_at	0.80274597
219793_at	-0.59190191
219875_s_at	-0.68497536
219944_at	-0.613309744
219973_at	-0.701296444
220057_at	0.724939856
220152_at	0.876973485
220169_at	-0.611698366
220172_at	0.626214016
220234_at	-0.650367312
220407_s_at	-0.732368449
220474_at	-0.627751202
220584_at	-0.701898047
220644_at	0.598409199
221019_s_at	0.781174868
221188_s_at	-0.59109965
221261_x_at	-0.624898875
221373_x_at	0.655287171
221393_at	0.598657578
221955_at	0.602035395
222281_s_at	0.589292772
222939_s_at	-0.978956403
223089_at	-0.758642944
223194_s_at	-0.603846709
223233_s_at	0.847640952
223487_x_at	-0.839733264
223567_at	0.628055186
223695_s_at	-0.618900073
223768_at	0.691214246
223834_at	-0.605209079
223851_s_at	0.605258381
224189_x_at	0.602394492
224316_at	0.665681372
224325_at	-1.078167177
224327_s_at	0.705089093
224378_x_at	-0.620324663
224425_x_at	0.59146993
224589_at	-0.957887702
225142_at	-0.773866625
225270_at	0.684146947
225739_at	-0.733389093
225742_at	-0.881050612
225796_at	-0.668438425
226181_at	-0.757701113
226225_at	-0.660178973
226365_at	-0.616705126
226470_at	0.60509238
226549_at	0.763205697
226553_at	-0.823790759
226597_at	-0.60777905
226641_at	-0.639729136
226756_at	-0.601641386
227095_at	-0.94712026
227293_at	-0.675713377
227367_at	0.61648821
227399_at	-0.702672479
227530_at	-0.646243063
227891_s_at	-0.604204211
228020_at	0.662284242
228062_at	-0.678267562
228080_at	-0.71185801
228110_x_at	0.590934604
228221_at	0.670826791
228256_s_at	-0.759601732
228282_at	-0.603078568
228295_at	-0.621730229
228331_at	-0.665284906
228360_at	0.646256988
228417_at	0.658238926
228449_at	-0.843660796
228497_at	-0.612721964
228530_at	-0.911878225
228686_at	-0.646253528
228831_s_at	0.783090691
228892_at	0.585361859
228897_at	0.700126291
228923_at	-0.635957332
229201_at	-0.691473747
229228_at	-0.962106246
229502_at	0.901031683
229524_at	0.677225532
229751_s_at	-0.588917026
229778_at	-1.121225358
229782_at	0.597387984
229876_at	-0.685459891
229912_at	-0.585268838
230054_at	-0.688540825
230229_at	-0.69834144
230281_at	-0.601764082
230465_at	-0.624365049
230589_at	0.764975882
230779_at	-0.871315476
230845_at	0.84611687
231039_at	-0.600017292
231042_s_at	-0.619187429
231233_at	-0.699353158
231404_at	0.671299576
231554_at	0.690160006
231697_s_at	0.600323144
231740_at	0.594157426
231879_at	-0.826798865
231909_x_at	-0.726119874
231940_at	-0.672858652
232112_at	-0.738419021
232139_s_at	-0.616533694
232141_at	-0.621188628
232202_at	-0.652064749
232271_at	-0.868780744
232578_at	-0.588043935
232608_x_at	0.787444272
232609_at	0.619137919
232615_at	-0.768899421
232716_at	0.60655246
232747_at	0.61750589
233002_at	-0.784414695
233183_at	-0.598577752
233698_at	0.789458263
233972_s_at	0.614547007
233990_at	0.636368842
234051_at	0.795958217
234611_at	1.179507925
234675_x_at	-0.64087143
234747_at	-0.663030145
235018_at	0.585529944
235030_at	-0.653198163
235078_at	-0.685306453
235095_at	0.652992115
235104_at	-0.592981082
235147_at	-0.613799624
235215_at	-0.85984354
235226_at	-0.620475312
235230_at	-0.942540074
235274_at	-0.756567477
235281_x_at	-1.239121178
235287_at	-0.617011565
235331_x_at	-0.588354824
235343_at	-0.669714946
235477_at	-0.60209043
235526_at	-0.664009716
235546_at	0.737860206
235605_at	0.681516428
235607_at	-0.631140645
235758_at	0.595000875
235949_at	-0.585399287
235980_at	-0.629269991
236251_at	-0.594624587
236623_at	0.604471715
237164_at	0.671299576
237400_at	-0.707416276
237435_at	-0.667407686
238009_at	-0.688024345
238057_at	-0.703469678
238063_at	-0.834320008
238072_at	0.735274015
238126_at	-0.591616935
238156_at	-0.627228348
238419_at	-0.63540777
238530_at	-0.904629637
238635_at	-0.677164115
238758_at	0.734937664
238768_at	-0.653583909
238878_at	-0.673605308
239190_at	-0.61597725
239347_at	0.592539068
239417_x_at	-0.630055994
239482_x_at	-0.639717785
239524_at	0.631644747
239764_at	-0.654764539
239847_at	0.58720076
239854_at	-1.099746815
240024_at	-0.650509809
240027_at	-0.696435932
240049_at	0.601664796
240221_at	-0.624536054
240279_at	-0.623973917
240284_x_at	-0.698041428
240405_at	-0.634517758
240407_at	-0.80041362
240524_x_at	0.628263679
240697_at	0.648977706
240750_at	0.594671424
240940_at	0.660178973
241155_at	0.651747296
241607_at	0.676058178
241866_at	-0.696323857
241869_at	-1.224235538
241871_at	-0.64182579
242019_at	-0.706579301
242059_at	-0.60098091
242112_at	-0.730385286
242192_at	-0.62620411
242245_at	-0.626215069
242450_at	-0.928574839
242727_at	-0.661030102
243510_at	0.644332597
243539_at	-0.662232748
243711_at	-0.768042268
243742_at	0.765400445
243764_at	-0.767871679
243818_at	0.715419786
243837_x_at	0.802728551
243864_at	0.632907065
243966_at	0.636584392
244120_at	0.692363548
244362_at	0.782793146
244543_s_at	0.717494531
244860_at	0.733278672
37793_r_at	-0.613398826
39549_at	-0.766046228
AFFX-LysX-5_at	-0.665393024
