# Supplementary material for: GEM-TREND: a web tool for gene expression data mining toward relevant network discovery
Source: BMC Genomics. 2009 Sep 3;10:411. doi: 10.1186/1471-2164-10-411 (PMC2748096; doi:10.1186/1471-2164-10-411)
Supplement: Additional file 3 — Gene expression profile of rat chemical hepatocarcinogenesis. Gene expression profile of rat chemical hepatocarcinogenesis presented as an Excel CSV file. [file 1471-2164-10-411-S3.csv]

probe	ratio
Rn.1	0.6178912
Rn.1000	-0.5198159
Rn.10006	-1.2066572
Rn.10009	-0.9703239
Rn.10010	1.7974773
Rn.10016	-1.3756342
Rn.100217	0.6231638
Rn.10028	0.9213876
Rn.10030	-1.2519403
Rn.10032	-1.2953024
Rn.10034	-1.8697049
Rn.10037	-1.9900152
Rn.100569	1.4655927
Rn.100672	0.6291724
Rn.100813	2.2780755
Rn.10084	1.1515792
Rn.10089	1.3529474
Rn.100996	0.5037507
Rn.101004	0.6292881
Rn.10107	1.9806786
Rn.101107	0.9422778
Rn.10119	-0.8302719
Rn.101301	0.9154007
Rn.101331	1.1780818
Rn.101585	0.5326881
Rn.1016	0.8840203
Rn.10170	-0.6407355
Rn.10172	0.7261064
Rn.101781	-0.4040215
Rn.101820	1.0880236
Rn.10184	-0.4188813
Rn.101944	0.9224139
Rn.101953	-0.6540831
Rn.101957	0.3777844
Rn.101967	-0.7442552
Rn.101984	-0.8698224
Rn.102000	0.4618679
Rn.102003	0.5817029
Rn.102010	0.7632498
Rn.10202	-1.224586
Rn.102058	0.6349227
Rn.10211	-0.4845577
Rn.102202	0.5892236
Rn.1023	-2.2163861
Rn.102412	0.7697463
Rn.102418	2.1590727
Rn.10250	0.5588065
Rn.10265	1.2263135
Rn.102820	0.4805736
Rn.10292	-0.8586861
Rn.103039	0.5002679
Rn.103055	0.4261542
Rn.10308	1.0881804
Rn.103133	0.6564193
Rn.103146	1.7158266
Rn.10317	0.497732
Rn.103172	0.4781644
Rn.103179	1.0880625
Rn.103207	1.2270877
Rn.103326	0.6960629
Rn.103329	-0.7411331
Rn.103345	1.9092411
Rn.103351	0.4950374
Rn.103390	0.871423
Rn.103402	3.7154477
Rn.103790	0.9838409
Rn.10383	-1.0260932
Rn.103854	0.8417009
Rn.103924	1.5986054
Rn.103938	0.5979936
Rn.1040	-2.1117264
Rn.104043	0.6622798
Rn.10418	-0.7601673
Rn.104212	-0.4015339
Rn.10444	-0.9460966
Rn.104461	-0.5189301
Rn.10447	-1.7698384
Rn.104497	1.8717682
Rn.104587	0.6058345
Rn.1046	-1.2952424
Rn.10460	1.367647
Rn.10460	5.3814812
Rn.10470	-0.4878464
Rn.10481	-0.9482936
Rn.10489	-3.5269313
Rn.10490	1.4841241
Rn.104930	1.9744013
Rn.10495	0.6038895
Rn.104990	0.6977956
Rn.10504	-0.35225
Rn.105040	1.4489965
Rn.105128	-0.8302433
Rn.10527	-1.0297215
Rn.105627	3.8915225
Rn.105640	-0.4364571
Rn.105658	1.1469127
Rn.105704	0.4101856
Rn.10575	-1.1821691
Rn.10577	0.7194037
Rn.10580	-0.5848702
Rn.105821	1.0182493
Rn.10586	-1.0011132
Rn.105862	-1.0773249
Rn.105926	0.5928197
Rn.105932	0.6384113
Rn.105976	0.8785781
Rn.106041	1.512296
Rn.106138	0.9616582
Rn.106161	0.9898989
Rn.106184	2.8619809
Rn.106209	-0.7994049
Rn.10622	-1.4447388
Rn.106230	0.5884746
Rn.106244	-0.7159766
Rn.106248	0.9344937
Rn.106288	0.526189
Rn.106344	0.5657777
Rn.106347	0.7176437
Rn.10640	1.6920421
Rn.106481	2.8537358
Rn.10656	2.9463142
Rn.106652	1.4311088
Rn.10668	0.523893
Rn.106849	-1.3427562
Rn.106849	-0.839017
Rn.106882	-0.9413708
Rn.106929	0.6341867
Rn.106940	1.5218157
Rn.10696	0.659659
Rn.106977	0.9130494
Rn.107050	-1.7410438
Rn.107123	0.4501086
Rn.107152	-0.6922846
Rn.107168	0.5607332
Rn.107180	-1.4902987
Rn.107220	1.1677835
Rn.107246	1.9903346
Rn.107273	0.5905215
Rn.107690	0.5165981
Rn.107690	0.6004389
Rn.107690	0.9294158
Rn.107698	0.9297141
Rn.107726	0.8654198
Rn.107801	1.6039379
Rn.107863	-0.5997066
Rn.107869	1.0453123
Rn.107880	0.6643315
Rn.107990	0.7357855
Rn.108074	1.1099375
Rn.108174	0.8754229
Rn.108199	1.4243059
Rn.108206	-1.0166432
Rn.108214	-0.5807897
Rn.10857	-1.6225368
Rn.1086	-1.1773606
Rn.10870	-3.4990425
Rn.108832	0.4197963
Rn.10900	-0.3739491
Rn.109007	-0.8897762
Rn.109148	-0.8813044
Rn.10933	-1.0735643
Rn.109455	-1.0506571
Rn.10958	0.5260746
Rn.10971	1.0385253
Rn.10973	0.5320875
Rn.10985	-0.597937
Rn.10992	-1.2712733
Rn.10994	0.6098984
Rn.10999	0.5586197
Rn.1101	0.7956978
Rn.11014	0.6638625
Rn.11015	0.6329255
Rn.11020	-0.5970766
Rn.11021	0.5966233
Rn.11027	0.9157385
Rn.11032	-0.6862092
Rn.11040	2.706386
Rn.11042	0.771152
Rn.11048	-1.1095488
Rn.110562	1.1862679
Rn.11059	0.7557685
Rn.110603	-0.9079582
Rn.110618	0.6336812
Rn.11064	1.0803256
Rn.11068	1.6037643
Rn.11081	0.6696707
Rn.11083	2.4272759
Rn.11094	-0.5720363
Rn.110966	0.7135947
Rn.111017	0.5422828
Rn.11102	-1.6029013
Rn.11106	0.6640006
Rn.11111	0.6858961
Rn.11122	0.7226765
Rn.11127	-1.1120043
Rn.11127	-0.8695087
Rn.11129	-0.6415147
Rn.11131	1.9113528
Rn.11133	-1.2003602
Rn.11142	-1.7434235
Rn.11150	1.7281738
Rn.11151	-0.9615325
Rn.11152	-1.8849849
Rn.11161	0.7420965
Rn.11170	1.2725075
Rn.11172	1.0734235
Rn.11187	-0.5424384
Rn.1119	0.5989575
Rn.111901	0.5977436
Rn.111929	1.2070994
Rn.11209	-0.7882408
Rn.11234	3.7181779
Rn.112573	1.2751358
Rn.112577	0.9334893
Rn.11269	-0.5187137
Rn.112831	1.1873101
Rn.112856	0.7313176
Rn.11286	0.8754305
Rn.1130	-0.4646939
Rn.11308	-0.5487169
Rn.11310	0.5159625
Rn.113118	0.4944746
Rn.11323	-0.8975953
Rn.11328	0.6731117
Rn.11352	-0.8340005
Rn.11361	1.0123343
Rn.113703	-1.1102373
Rn.11372	-1.5415025
Rn.11372	-1.2011668
Rn.11377	-1.1269916
Rn.11386	-0.9666116
Rn.11412	1.2495615
Rn.114558	0.6493913
Rn.11496	1.1149883
Rn.115091	0.436791
Rn.115212	-1.8949156
Rn.115356	-1.273943
Rn.115357	0.6039464
Rn.115549	0.6271751
Rn.11652	-0.5421637
Rn.11732	0.319111
Rn.1176	0.8533373
Rn.117671	0.6365165
Rn.11802	-0.6041011
Rn.118530	-0.6516737
Rn.118736	0.5098005
Rn.11877	0.6631614
Rn.11949	0.5114535
Rn.1195	-1.4118751
Rn.119611	-2.2728335
Rn.11980	-1.0145254
Rn.11991	0.4546542
Rn.120398	0.6696203
Rn.12131	-0.7979531
Rn.122020	0.6556551
Rn.12281	0.822324
Rn.12336	0.4089247
Rn.124004	0.5699172
Rn.12417	0.52985
Rn.1247	-1.8917819
Rn.124931	-0.4191395
Rn.1254	0.5870857
Rn.12541	-1.9385611
Rn.126047	0.597474
Rn.12689	0.6441563
Rn.12707	0.536393
Rn.12707	0.6007021
Rn.1271	1.5609496
Rn.1271	1.5830642
Rn.1274	0.6105135
Rn.12754	1.3271166
Rn.12770	0.5109332
Rn.127735	-1.0464502
Rn.127775	1.1907143
Rn.127798	0.8950515
Rn.127805	0.8182247
Rn.127813	0.5665884
Rn.127815	1.1305711
Rn.12785	-1.7974518
Rn.127947	0.6683166
Rn.128291	0.6429536
Rn.12833	0.983283
Rn.12839	0.4608378
Rn.128917	0.7947002
Rn.128979	0.7696438
Rn.129078	1.2442346
Rn.1292	0.7219711
Rn.129282	1.3386708
Rn.12934	0.3721485
Rn.1294	0.7996813
Rn.1294	1.1035535
Rn.12945	1.0763276
Rn.12959	0.9425557
Rn.129782	0.573338
Rn.12990	-0.7671318
Rn.13007	0.5774489
Rn.13039	2.0438925
Rn.13070	0.6267339
Rn.1309	1.0432536
Rn.13092	0.7132262
Rn.13255	-0.5947959
Rn.13256	0.8867018
Rn.1331	0.8850138
Rn.13357	0.528782
Rn.13387	1.0899208
Rn.13415	0.6532725
Rn.13421	0.5771176
Rn.13425	-0.8590765
Rn.13456	0.7008664
Rn.13463	-0.4366574
Rn.13471	0.4130755
Rn.1348	0.7643977
Rn.1348	2.9579887
Rn.13492	-1.2869286
Rn.13539	-0.6741873
Rn.13633	1.0784524
Rn.13649	0.7950666
Rn.136895	0.3673406
Rn.136919	1.2695701
Rn.137413	0.4077936
Rn.137414	0.7520935
Rn.137519	0.5166014
Rn.137566	1.5865491
Rn.137704	-2.5111328
Rn.13778	1.9952637
Rn.13788	0.6878807
Rn.1379	0.573626
Rn.13809	0.7240372
Rn.138111	-0.3645722
Rn.138163	0.5827776
Rn.13826	0.4942635
Rn.1383	0.5257627
Rn.138436	1.6147678
Rn.13877	0.8396273
Rn.1388	0.6349944
Rn.139579	0.8380081
Rn.13989	2.0399855
Rn.1404	-0.6171959
Rn.14059	0.5961137
Rn.14128	0.6632105
Rn.1416	0.7894979
Rn.14256	0.8023279
Rn.1430	-2.1163004
Rn.1432	0.6872536
Rn.1434	0.718231
Rn.1437	-0.8207585
Rn.143739	-0.6192575
Rn.1438	0.8710651
Rn.144004	-0.6078594
Rn.144176	0.7565605
Rn.144273	0.7887506
Rn.144312	0.8251194
Rn.144441	0.582779
Rn.144566	0.7344985
Rn.144579	-1.0431312
Rn.144585	0.6072945
Rn.144598	-0.5668784
Rn.144617	1.212497
Rn.144658	1.4793002
Rn.144662	-0.4707313
Rn.144702	0.7664454
Rn.144704	-0.5309855
Rn.144759	0.5782509
Rn.1448	-1.0481672
Rn.144857	0.8011095
Rn.144881	0.5664235
Rn.144946	2.4344624
Rn.145079	0.7851773
Rn.1452	-0.9741946
Rn.145216	-1.0765844
Rn.14535	1.7482431
Rn.145356	1.271856
Rn.14539	-0.8375462
Rn.145566	0.5781283
Rn.145636	-0.4032122
Rn.146093	0.7671784
Rn.146101	0.9142748
Rn.146440	0.3451199
Rn.1465	1.4069632
Rn.14686	-1.2667019
Rn.14687	0.7795915
Rn.146914	0.7617769
Rn.147	-0.855717
Rn.14713	-2.2055382
Rn.14733	0.9662962
Rn.14744	-0.5674328
Rn.147450	0.3940193
Rn.1475	1.1886599
Rn.14753	1.1560909
Rn.147537	0.3940103
Rn.1476	0.9464656
Rn.14763	1.6592274
Rn.14788	-0.545904
Rn.14789	0.76758
Rn.147897	-0.9848058
Rn.148060	1.1285188
Rn.14875	2.639984
Rn.1488	0.9839735
Rn.14970	0.584359
Rn.15054	0.3894922
Rn.15108	0.9212487
Rn.15114	0.4906268
Rn.151553	0.7841262
Rn.15168	0.7055488
Rn.1518	0.9498544
Rn.15195	0.8997828
Rn.15275	-0.6279619
Rn.1531	1.9734815
Rn.15324	1.2960535
Rn.15324	1.7885711
Rn.15324	1.887541
Rn.153570	-1.9198895
Rn.15384	0.8574562
Rn.15385	1.0494292
Rn.153975	-1.134303
Rn.153980	1.6945004
Rn.153992	1.6086878
Rn.153995	0.4177292
Rn.153995	1.053286
Rn.154349	1.1361857
Rn.15447	-1.0717066
Rn.154474	-0.6127635
Rn.15453	-0.4239233
Rn.154543	0.4817478
Rn.154647	-0.3726769
Rn.154742	0.4966558
Rn.154810	3.1340482
Rn.15513	0.4257995
Rn.15522	1.3650127
Rn.1553	0.4652429
Rn.15587	-0.49567
Rn.156065	0.8163793
Rn.15627	0.6719576
Rn.15652	0.4065965
Rn.15681	2.3436687
Rn.157381	0.683295
Rn.15739	-3.6334523
Rn.1574	0.9577958
Rn.15749	-0.4258274
Rn.15774	-0.8309479
Rn.15795	0.4329498
Rn.15795	1.0270905
Rn.158704	0.5220412
Rn.15886	1.1631163
Rn.15899	0.66763
Rn.1592	-1.1105648
Rn.159783	0.5296645
Rn.159841	0.6441004
Rn.160156	0.4776277
Rn.160159	-0.862455
Rn.16016	0.6860762
Rn.160555	0.3502628
Rn.160865	-0.6162597
Rn.160929	3.587169
Rn.16103	0.804302
Rn.161078	-0.3565605
Rn.1612	0.8612926
Rn.161242	0.9521644
Rn.161716	0.8680193
Rn.161747	-0.6875865
Rn.161784	1.0151945
Rn.161800	0.7449834
Rn.161843	0.4217889
Rn.161851	-1.5072553
Rn.161874	0.8512091
Rn.161897	0.767078
Rn.162037	0.8091174
Rn.162053	-0.5487354
Rn.162097	0.6401431
Rn.162140	0.5086855
Rn.162211	-0.4171772
Rn.162259	0.9835618
Rn.162483	-1.2599066
Rn.162560	0.7371278
Rn.162577	0.6382093
Rn.162593	0.4930765
Rn.162610	-1.1430855
Rn.162614	0.8780537
Rn.162640	-0.4904441
Rn.16268	0.8823933
Rn.162702	2.0175312
Rn.16272	0.4321991
Rn.162747	0.6631735
Rn.162761	0.7306366
Rn.162834	1.5632867
Rn.162847	-0.9479447
Rn.162938	0.9524577
Rn.162938	0.9779171
Rn.162938	1.0102068
Rn.162939	0.3844798
Rn.162971	0.7901624
Rn.162984	1.0677571
Rn.1630	-0.4697968
Rn.163017	0.9635045
Rn.163034	0.6200202
Rn.163070	-0.7864354
Rn.163085	-0.5402139
Rn.163132	-0.8780168
Rn.163163	2.2619814
Rn.163205	0.5979711
Rn.163223	0.4301991
Rn.163229	0.9128968
Rn.163272	1.3979196
Rn.163355	1.9237615
Rn.163427	0.8572655
Rn.16352	0.8903618
Rn.16356	0.6061979
Rn.16357	2.6209245
Rn.163580	-0.9037069
Rn.16360	-1.071797
Rn.163612	0.7198425
Rn.163631	1.7281115
Rn.163633	0.6324209
Rn.163637	2.2732949
Rn.163645	0.6611634
Rn.163667	1.1913684
Rn.163694	-0.7308248
Rn.163705	1.0117577
Rn.163762	0.9157907
Rn.1638	-1.2285755
Rn.16408	0.4839195
Rn.164183	0.5124863
Rn.164194	-1.0813852
Rn.164219	1.2632974
Rn.164359	-1.1909676
Rn.164361	-0.9063569
Rn.164431	-1.0869941
Rn.164528	0.8227006
Rn.164554	1.032095
Rn.1647	-3.7192135
Rn.1647	-3.4531495
Rn.164782	-1.4543553
Rn.164794	1.2961705
Rn.16484	0.6112278
Rn.164887	0.6374987
Rn.164900	1.1689366
Rn.164920	0.9725137
Rn.164997	1.5553953
Rn.165020	1.3282719
Rn.165053	0.9625146
Rn.16542	-0.3763027
Rn.16545	-0.612733
Rn.165453	1.1826792
Rn.165496	0.9745815
Rn.1658	-2.3606027
Rn.1658	2.5885776
Rn.16586	0.7868416
Rn.165895	-1.0935124
Rn.16617	1.1099639
Rn.166352	0.4502501
Rn.166411	-0.3355517
Rn.166636	0.6975241
Rn.167054	0.5185597
Rn.167297	0.7674356
Rn.167307	0.9237573
Rn.16736	-1.3564923
Rn.16811	-0.4400789
Rn.16844	0.8603138
Rn.1688	0.9345473
Rn.16896	0.4124422
Rn.16897	0.7719051
Rn.169019	0.551396
Rn.1692	1.0698859
Rn.169451	0.6315039
Rn.169454	0.599536
Rn.169457	0.897515
Rn.1695	0.5165003
Rn.16968	-0.9152376
Rn.16968	-0.7594496
Rn.17046	0.6086993
Rn.170542	-1.2271805
Rn.1706	0.5755049
Rn.17067	0.642037
Rn.17074	0.7441089
Rn.17094	1.6015966
Rn.17098	0.4709772
Rn.17106	0.8066655
Rn.17107	0.952223
Rn.17112	-1.1703805
Rn.17145	3.1069716
Rn.17173	-1.5571179
Rn.171928	1.2072188
Rn.17284	0.4309843
Rn.17290	-0.8353898
Rn.17310	1.1338327
Rn.1742	-1.1448735
Rn.1743	0.4759065
Rn.17462	-0.9120167
Rn.17490	0.5082557
Rn.1752	0.72842
Rn.17539	0.5834948
Rn.17594	1.2590401
Rn.17651	-0.9401579
Rn.17659	-1.0309143
Rn.17662	0.480676
Rn.17672	-0.3411113
Rn.1774	1.4286849
Rn.177894	-0.4563248
Rn.17832	-0.6143119
Rn.17834	0.3154884
Rn.17879	0.7527572
Rn.17880	0.9559485
Rn.17894	1.2415971
Rn.17902	0.8963588
Rn.1792	2.0665461
Rn.179335	0.8728646
Rn.17971	0.5833005
Rn.179721	0.4938071
Rn.1799	0.3989539
Rn.17990	-0.8246062
Rn.18006	0.4218324
Rn.18019	0.7293763
Rn.1804	-0.5700388
Rn.18101	0.667674
Rn.18129	-0.4527376
Rn.1820	2.0926131
Rn.18210	0.702896
Rn.1822	0.7031581
Rn.18248	0.969186
Rn.18259	-0.4902327
Rn.1826	1.0173352
Rn.18284	-0.9008801
Rn.1831	0.6209012
Rn.1841	0.4736673
Rn.18449	1.6250453
Rn.18473	1.3957397
Rn.18504	0.8777909
Rn.18505	-0.39449
Rn.185282	0.4205928
Rn.18564	0.9887024
Rn.18568	1.2710626
Rn.18568	3.6396381
Rn.1864	0.6863437
Rn.187064	0.8466467
Rn.18711	0.9109661
Rn.18721	-0.3642787
Rn.18741	-1.3584032
Rn.18744	0.7674936
Rn.1875	0.6178246
Rn.18753	-0.9439807
Rn.18862	-0.8300069
Rn.18889	0.6059878
Rn.1892	0.9742625
Rn.1897	1.9477094
Rn.1905	0.8512119
Rn.190833	0.6889262
Rn.19113	0.465694
Rn.19119	0.6406322
Rn.19133	-3.2500464
Rn.19157	0.8094506
Rn.19214	2.3145859
Rn.19270	1.5443014
Rn.1935	0.8092953
Rn.19361	0.4184229
Rn.19436	-1.2324996
Rn.19441	-1.068167
Rn.195321	0.8490702
Rn.195323	-0.4744583
Rn.19543	-0.6370746
Rn.19564	-0.7635737
Rn.195729	-1.3925885
Rn.19573	1.0377346
Rn.196323	0.5532902
Rn.1965	0.6192759
Rn.19672	3.4499663
Rn.1970	0.6773619
Rn.1971	-0.4557327
Rn.19723	2.6377774
Rn.19811	0.730124
Rn.198157	1.2609891
Rn.198161	0.4556221
Rn.198167	-0.5083853
Rn.198228	0.4474368
Rn.198325	0.461957
Rn.198336	-0.4495349
Rn.198407	0.8115504
Rn.19842	-0.9617628
Rn.198539	0.8893842
Rn.198599	0.4475167
Rn.198607	1.7420094
Rn.198611	-2.3067557
Rn.198671	-0.8958042
Rn.198689	-0.6838795
Rn.198905	0.5025372
Rn.198910	0.7762472
Rn.198910	1.5373704
Rn.198917	0.6771818
Rn.198969	0.4847393
Rn.198974	0.5231092
Rn.199008	0.4968381
Rn.199178	0.8538231
Rn.199181	0.6079522
Rn.199187	1.0483259
Rn.199221	0.5621493
Rn.199261	0.5666941
Rn.19927	0.8214335
Rn.19930	-0.4170082
Rn.199403	0.6768993
Rn.19941	0.8710015
Rn.19954	0.548194
Rn.19963	0.383011
Rn.2	0.4624879
Rn.2003	-0.7252269
Rn.20099	1.0602624
Rn.201330	1.1718577
Rn.201339	0.5848801
Rn.201711	0.9474629
Rn.20178	-0.6918396
Rn.201790	1.2689855
Rn.201796	0.5720384
Rn.201811	0.3803919
Rn.20218	-0.3399432
Rn.202341	1.1006919
Rn.20235	0.346508
Rn.20251	1.2023163
Rn.202617	0.6334378
Rn.202648	0.6865315
Rn.2027	0.8005825
Rn.2028	0.7701287
Rn.20288	0.7334262
Rn.202944	1.7086383
Rn.202991	0.6262466
Rn.203011	-1.1225483
Rn.203028	1.1722395
Rn.203029	0.7692231
Rn.203101	-0.4031481
Rn.203122	0.8369476
Rn.203131	0.479102
Rn.203139	0.8774235
Rn.203147	0.5623805
Rn.203166	0.8153095
Rn.203178	0.7921357
Rn.203188	0.6505162
Rn.203200	0.813447
Rn.203234	0.4752027
Rn.203250	-1.1721413
Rn.203300	-0.8167481
Rn.203330	0.6571824
Rn.203461	0.4641146
Rn.203463	-1.0216026
Rn.203482	0.7163032
Rn.203508	0.7655338
Rn.203725	0.831091
Rn.203739	0.8012591
Rn.20374	0.4008094
Rn.203820	0.7498998
Rn.203823	-0.8557133
Rn.203916	0.5536244
Rn.204023	1.0451175
Rn.2042	1.2866015
Rn.20465	0.9359308
Rn.204804	-1.5022439
Rn.204814	0.4537183
Rn.204974	0.5611143
Rn.205054	0.859597
Rn.205089	0.5611323
Rn.2051	-0.9818784
Rn.205120	0.4280893
Rn.205745	0.5445252
Rn.205840	1.1274479
Rn.20599	1.4668447
Rn.2060	0.621802
Rn.206021	2.7465062
Rn.206214	1.0835574
Rn.206912	-1.5242696
Rn.20702	0.6149217
Rn.207203	0.4115884
Rn.207896	-2.6905588
Rn.20802	-0.8920335
Rn.2090	0.9244749
Rn.209043	0.6274567
Rn.209068	0.8432306
Rn.209112	0.8604607
Rn.209120	-0.5571245
Rn.2104	1.0787783
Rn.2104	1.3947603
Rn.21084	1.323867
Rn.2113	0.9320135
Rn.21359	0.6852764
Rn.21381	0.7793918
Rn.21393	-1.306383
Rn.214035	-1.3332515
Rn.21406	1.191707
Rn.214632	0.6853698
Rn.21479	0.449317
Rn.214849	-1.1100605
Rn.214920	1.0519257
Rn.216488	-0.5684829
Rn.216543	0.8543598
Rn.216648	2.6895695
Rn.216654	0.6955506
Rn.216664	0.5186574
Rn.216722	-0.4926434
Rn.217221	0.7175195
Rn.21738	0.7493977
Rn.2177	0.4732237
Rn.2178	-1.0909755
Rn.218003	0.574198
Rn.218842	-0.6925184
Rn.219023	0.5237147
Rn.219032	0.5043196
Rn.21919	-0.3512906
Rn.219233	-1.5467114
Rn.219269	1.3555591
Rn.219275	-0.4942782
Rn.219291	-1.1708664
Rn.219328	1.1388993
Rn.219330	1.5069998
Rn.21992	-1.0064548
Rn.219991	0.94346
Rn.219998	0.588371
Rn.220	-1.0045998
Rn.220017	0.63035
Rn.220045	-0.7135203
Rn.220059	0.6522186
Rn.220127	-0.4975669
Rn.220160	-1.3230985
Rn.220166	-0.5242882
Rn.220185	-0.4878622
Rn.220202	-1.5743724
Rn.220204	0.9896101
Rn.220240	1.642838
Rn.220246	0.5884537
Rn.22093	0.4366108
Rn.22153	1.1514852
Rn.22157	-0.307421
Rn.22202	-0.7871355
Rn.22226	1.0463382
Rn.22227	0.6921834
Rn.22233	1.2871191
Rn.22279	0.5067012
Rn.223	1.1852733
Rn.22312	0.6740949
Rn.22330	1.1775022
Rn.22363	0.7950785
Rn.22376	-0.8212939
Rn.22381	1.1129573
Rn.22391	-0.9947386
Rn.22509	0.7330086
Rn.22554	0.7924205
Rn.22572	0.9114628
Rn.22697	0.4873598
Rn.22702	1.0240118
Rn.22706	1.0395855
Rn.22747	0.9977474
Rn.22751	-1.3226731
Rn.22753	1.2578617
Rn.22756	1.06287
Rn.22774	-0.7298833
Rn.22774	-0.6962368
Rn.2278	0.6772051
Rn.22873	-0.3510764
Rn.22880	0.75938
Rn.22885	0.6643973
Rn.22923	-0.9906062
Rn.22987	-1.1205597
Rn.23013	-1.536795
Rn.2305	-0.6722569
Rn.2305	-0.5765213
Rn.23055	0.5788649
Rn.23121	0.6397548
Rn.23276	0.4962432
Rn.23348	-1.605326
Rn.23423	0.4909132
Rn.23516	0.7318821
Rn.23561	0.7268873
Rn.23638	0.8518185
Rn.23676	6.6479247
Rn.23677	0.9365636
Rn.23694	1.301897
Rn.2370	0.5895174
Rn.2374	-1.5704658
Rn.2379	1.8422963
Rn.23793	0.5032847
Rn.23795	-0.7524745
Rn.2388	0.8713996
Rn.2391	-0.8057639
Rn.2392	1.3292656
Rn.23937	0.7106531
Rn.2397	1.5567354
Rn.23970	0.4725028
Rn.24047	0.7930167
Rn.24070	0.9070134
Rn.24127	-0.5657956
Rn.242	0.6996671
Rn.24237	-0.6304579
Rn.24293	-0.5152761
Rn.24428	1.1197635
Rn.24428	3.2712496
Rn.24494	0.747741
Rn.2458	1.2402724
Rn.2458	2.0982229
Rn.24583	0.829437
Rn.2460	2.7214366
Rn.24607	0.5522029
Rn.24621	-0.7960499
Rn.2464	-0.8981001
Rn.24733	0.3913131
Rn.24818	0.947917
Rn.24842	1.4310143
Rn.24859	1.0257441
Rn.24862	0.8489655
Rn.24968	0.9736412
Rn.2498	0.7274664
Rn.25007	0.63442
Rn.2502	1.478887
Rn.2502	1.5309052
Rn.25099	0.4425682
Rn.2511	1.0026697
Rn.25150	0.5989798
Rn.252	0.4912222
Rn.25237	-0.4151821
Rn.25267	0.7788488
Rn.25373	-0.876351
Rn.25445	0.9600659
Rn.25720	-0.8280496
Rn.25733	1.3295413
Rn.25754	0.910153
Rn.25763	0.560605
Rn.258	0.7757696
Rn.2583	0.6151525
Rn.2586	3.1052216
Rn.2589	-1.2935981
Rn.2590	-1.6630669
Rn.25935	-1.1388503
Rn.26060	-0.768975
Rn.26083	2.5058179
Rn.26083	3.5096442
Rn.2609	1.4248598
Rn.262	-2.1600183
Rn.2631	0.3875493
Rn.2633	0.8342663
Rn.26369	1.3143255
Rn.26369	1.8700433
Rn.2645	0.4068554
Rn.26489	1.0279309
Rn.26489	1.0719661
Rn.26676	-1.6102664
Rn.26676	-1.3005667
Rn.26773	0.7707027
Rn.2681	0.5391453
Rn.26957	0.6482345
Rn.26957	1.4073559
Rn.270	0.4699516
Rn.270	0.4954163
Rn.2710	1.2261743
Rn.2717	0.4793365
Rn.27177	1.7202578
Rn.2722	0.6594525
Rn.27306	0.6303921
Rn.27406	0.4987328
Rn.27409	0.6635174
Rn.27505	1.0841566
Rn.2765	0.9614314
Rn.27691	1.0858016
Rn.2782	-0.4772665
Rn.2789	-0.6463691
Rn.28086	-0.8572517
Rn.2812	0.809944
Rn.28161	-0.8797189
Rn.28232	0.7968854
Rn.28242	0.5109468
Rn.28244	-0.6247267
Rn.28263	-0.7384377
Rn.2829	0.5473442
Rn.28321	-0.8371421
Rn.2835	2.9858585
Rn.2845	0.7544582
Rn.28532	-1.0096995
Rn.2856	-0.4254052
Rn.2874	1.3463624
Rn.2881	2.2209565
Rn.2883	0.3267283
Rn.2888	-0.5181331
Rn.2889	1.036482
Rn.2906	-0.7347384
Rn.2930	0.4224534
Rn.2937	0.8956934
Rn.29454	1.0395323
Rn.29469	0.9975056
Rn.29594	-1.108057
Rn.2969	1.0835878
Rn.29771	-1.5102945
Rn.29777	0.6509481
Rn.29791	0.9432142
Rn.29901	1.7580369
Rn.29976	-0.9346712
Rn.29979	-1.2224392
Rn.30010	-0.608811
Rn.30018	-1.3016071
Rn.30020	-1.3791706
Rn.30021	-0.7159172
Rn.30025	-0.5934104
Rn.30070	-0.6369929
Rn.30126	0.6596946
Rn.3015	0.6978711
Rn.3037	0.6597459
Rn.3039	3.3063309
Rn.3059	0.4120628
Rn.30700	0.3624122
Rn.3085	-0.8409226
Rn.3102	0.7048158
Rn.3104	0.5838129
Rn.3126	2.5354967
Rn.3135	0.6491203
Rn.3136	1.8860902
Rn.31666	0.7773091
Rn.31762	1.0043868
Rn.31786	-1.0874352
Rn.31800	1.8556306
Rn.31887	-0.5793456
Rn.3189	0.9000697
Rn.3192	0.7866627
Rn.3194	-0.8666427
Rn.3198	0.6735019
Rn.31988	0.4783747
Rn.32067	-1.1120346
Rn.32085	-0.9212829
Rn.32103	0.6461311
Rn.32106	-1.2898107
Rn.32110	1.3816171
Rn.32202	-0.5118027
Rn.32236	1.7517545
Rn.32270	1.7238155
Rn.32270	2.9286501
Rn.32282	-2.5279666
Rn.32291	0.7794325
Rn.32312	0.4535925
Rn.3233	1.830596
Rn.3247	1.0402318
Rn.3251	1.8417893
Rn.3263	-0.3751401
Rn.32671	0.5614739
Rn.3269	0.5495761
Rn.3271	0.8225318
Rn.32777	1.3477586
Rn.3285	-0.6810433
Rn.32934	0.628805
Rn.3297	0.5766856
Rn.3301	0.7515503
Rn.33021	0.9281045
Rn.33035	0.9514407
Rn.3306	0.9203257
Rn.33157	-1.051964
Rn.33171	-0.5922303
Rn.3318	2.7213129
Rn.3319	1.0565678
Rn.33193	0.8881684
Rn.3324	0.9293255
Rn.33262	0.8741893
Rn.33311	1.3573243
Rn.33324	-0.793575
Rn.33492	-0.9224032
Rn.3363	0.9926051
Rn.33642	1.1268771
Rn.33703	-0.5286158
Rn.33792	1.8040915
Rn.33807	0.7480627
Rn.3384	0.7294073
Rn.3391	0.6516633
Rn.33980	0.3960023
Rn.34037	0.967506
Rn.3407	-1.1979499
Rn.34087	0.9080231
Rn.3413	-1.0713425
Rn.3415	0.8880757
Rn.34151	-0.7329566
Rn.3420	-0.7015264
Rn.34326	0.5556923
Rn.34341	0.5300472
Rn.34429	0.7428672
Rn.34505	1.3671464
Rn.34587	0.4829896
Rn.3463	0.7645193
Rn.3464	-0.4687624
Rn.3465	1.7552099
Rn.3469	0.4156203
Rn.34792	0.7847857
Rn.34842	2.0655985
Rn.3487	0.8384977
Rn.3490	1.2311516
Rn.34902	-2.2431745
Rn.34907	-0.4597612
Rn.35029	-0.8006756
Rn.3503	3.4119907
Rn.3507	1.1082146
Rn.3514	-1.1045919
Rn.35146	2.052402
Rn.35280	-1.3102448
Rn.3545	-1.0955927
Rn.3547	0.8938996
Rn.35546	0.909057
Rn.35561	0.5118095
Rn.35809	0.6850277
Rn.3587	-0.6553025
Rn.35886	0.6217345
Rn.35935	0.828291
Rn.3598	0.4850564
Rn.3600	1.0197449
Rn.3603	2.5467206
Rn.36102	0.960619
Rn.36174	1.0906259
Rn.3619	-0.9091727
Rn.3635	0.4742166
Rn.36362	0.4332702
Rn.36366	2.0617596
Rn.36412	-1.1902061
Rn.3650	2.7148745
Rn.3651	1.3351161
Rn.3661	0.7479854
Rn.3664	-0.8575041
Rn.3666	1.2186978
Rn.3684	-0.4590085
Rn.3685	-1.0246609
Rn.3693	0.6384139
Rn.3698	0.9262815
Rn.3706	0.3389744
Rn.3720	-1.2108578
Rn.37227	-1.0131993
Rn.37227	-0.342094
Rn.3723	1.5044203
Rn.3733	-0.5008043
Rn.37341	-0.4282098
Rn.3742	0.4723306
Rn.37438	0.3151089
Rn.37438	0.3937257
Rn.3756	0.5063529
Rn.37575	0.6821739
Rn.37581	-0.5197237
Rn.37779	1.6892273
Rn.3785	0.5227953
Rn.3786	1.2404113
Rn.3818	0.6230796
Rn.3828	-0.9844352
Rn.38399	-0.4116251
Rn.3842	0.8170007
Rn.38594	-0.5869813
Rn.38717	0.9417472
Rn.3881	-0.7420769
Rn.39094	1.2752335
Rn.3910	0.6808966
Rn.3918	-1.4025269
Rn.39305	-0.7283767
Rn.3936	1.7812605
Rn.3941	-0.6701962
Rn.3957	0.5643659
Rn.3967	1.8908388
Rn.4001	0.9880773
Rn.40132	-0.6957536
Rn.40222	0.4612974
Rn.4023	0.4396799
Rn.40354	0.8947992
Rn.40389	0.5157118
Rn.40396	-0.8343637
Rn.40477	0.9575854
Rn.40477	2.2187275
Rn.40480	1.8158714
Rn.4050	1.149185
Rn.4067	0.4908538
Rn.4083	3.2115321
Rn.4085	0.6813217
Rn.4089	0.6501054
Rn.4092	2.9827487
Rn.41045	0.8494931
Rn.41063	-0.366544
Rn.4110	0.9249262
Rn.4118	1.2364077
Rn.4120	0.8171731
Rn.41217	0.7188044
Rn.41255	0.859611
Rn.41269	0.6159075
Rn.4153	0.5274846
Rn.4166	0.6671947
Rn.4181	0.5113934
Rn.4207	0.9091971
Rn.4213	0.7217546
Rn.4216	0.8897886
Rn.42184	0.701578
Rn.4233	0.891315
Rn.4243	-0.9429767
Rn.4247	-1.208923
Rn.42766	0.5956561
Rn.42859	-1.1566203
Rn.42943	-0.7118884
Rn.4302	-1.4508297
Rn.4309	1.3091663
Rn.4313	-0.5630208
Rn.4328	0.5721291
Rn.43300	1.0561035
Rn.4368	0.897673
Rn.43737	0.658288
Rn.43849	0.8787944
Rn.43951	-1.0019063
Rn.44110	0.623072
Rn.44161	0.7950955
Rn.44181	0.7015482
Rn.44228	1.2491436
Rn.44300	-0.6913642
Rn.44421	-0.7701758
Rn.44452	-0.8104333
Rn.44538	-1.2071286
Rn.44538	-0.5327771
Rn.44741	0.6616372
Rn.44847	3.2263243
Rn.45144	-0.6597579
Rn.45385	-0.3535112
Rn.45804	-1.1729409
Rn.45886	0.9768463
Rn.4620	-2.042031
Rn.46850	-1.3608183
Rn.47400	0.7164576
Rn.47450	-0.8955303
Rn.47769	0.5118835
Rn.48025	-0.5608586
Rn.48209	0.7690363
Rn.484	0.4513088
Rn.48618	0.4849784
Rn.48675	-0.7820223
Rn.48740	-2.4075496
Rn.48777	0.669397
Rn.48821	-2.0470116
Rn.48821	-1.2406994
Rn.49278	1.6527706
Rn.50057	0.4851511
Rn.5007	-1.2696176
Rn.50146	-0.5383773
Rn.50150	1.0253324
Rn.5078	-0.7505655
Rn.51389	-0.4024781
Rn.52174	-0.4075464
Rn.52317	0.6572517
Rn.52459	0.3789388
Rn.52847	-0.7899468
Rn.53846	-1.3106104
Rn.53846	-0.7206514
Rn.53900	-0.9014659
Rn.53971	0.4825926
Rn.54439	-2.3909355
Rn.54439	-0.9705421
Rn.54447	0.7376703
Rn.54450	0.495676
Rn.54537	0.8356912
Rn.54537	1.1781062
Rn.54537	1.342144
Rn.54567	-0.6348419
Rn.54596	1.4073652
Rn.54645	0.7093421
Rn.54711	0.7034518
Rn.54795	1.7723795
Rn.55106	-0.5286199
Rn.55115	-0.8852811
Rn.55239	-0.8110339
Rn.55388	0.7066893
Rn.55456	-0.8763901
Rn.55487	0.8673916
Rn.555	2.3300628
Rn.55532	0.8536821
Rn.55597	1.003299
Rn.55630	-1.1288626
Rn.55639	-0.9788878
Rn.56142	-0.9970707
Rn.5641	-1.5453428
Rn.5722	-0.6660211
Rn.57349	0.5166486
Rn.57528	1.7919761
Rn.57632	2.5069467
Rn.5801	1.0539267
Rn.5802	1.541021
Rn.5812	1.3455976
Rn.5814	-0.8528511
Rn.5825	1.0635773
Rn.5827	0.4662059
Rn.5834	1.529492
Rn.5870	0.6950923
Rn.5874	1.1354985
Rn.58838	0.5908886
Rn.5892	0.9190996
Rn.58980	0.7521813
Rn.5910	0.7165178
Rn.5949	0.9375818
Rn.5950	1.4243652
Rn.5968	0.9706024
Rn.5983	0.9647194
Rn.60067	0.5020924
Rn.6007	1.7232442
Rn.60152	-0.7581012
Rn.6018	0.5003131
Rn.6036	-1.3416529
Rn.6043	4.1661392
Rn.60475	0.3702507
Rn.6075	-1.389097
Rn.6087	1.6133625
Rn.6090	0.4851322
Rn.6102	1.0552351
Rn.6115	0.7672936
Rn.6116	1.190165
Rn.6132	4.4204968
Rn.61687	0.7135611
Rn.61745	0.5951006
Rn.6215	-1.7303088
Rn.6215	-1.2458427
Rn.62267	0.9072647
Rn.6228	0.530714
Rn.6228	1.0710461
Rn.6236	0.8862506
Rn.62616	1.1966322
Rn.6269	1.3062525
Rn.6282	-0.7701204
Rn.6283	0.6566249
Rn.6303	3.5423782
Rn.6319	-1.3988913
Rn.6332	0.4493936
Rn.6343	0.5155394
Rn.6369	0.9754373
Rn.63731	0.5244814
Rn.6378	-0.5572859
Rn.6397	0.771317
Rn.6401	0.8619345
Rn.6452	-0.4878845
Rn.6455	0.5929437
Rn.64629	0.3802219
Rn.6511	0.609899
Rn.6524	0.6845376
Rn.6535	-0.9630201
Rn.65536	0.6555557
Rn.6571	1.1853401
Rn.6589	1.1231008
Rn.66215	0.6572018
Rn.66392	0.4960928
Rn.6646	0.6831229
Rn.66508	0.7808019
Rn.6656	-0.4962673
Rn.6670	0.8029872
Rn.66946	0.6124745
Rn.6702	0.4212644
Rn.6708	1.1774412
Rn.6734	-0.4541604
Rn.6743	1.5877128
Rn.6746	0.4542405
Rn.67581	1.4934866
Rn.67581	1.6013454
Rn.67714	0.6864873
Rn.6822	1.1577666
Rn.6832	0.330201
Rn.6839	0.8822417
Rn.6872	0.9730868
Rn.6920	0.9977114
Rn.6930	3.7128319
Rn.6934	1.0237399
Rn.7002	1.3093606
Rn.7032	-0.3705488
Rn.70397	-0.8702518
Rn.7040	-0.7464705
Rn.7070	1.1269045
Rn.7071	0.9097274
Rn.7107	0.5382436
Rn.71377	0.7287251
Rn.7145	1.2430258
Rn.7233	1.8101721
Rn.7269	0.5602201
Rn.7302	0.9760627
Rn.7327	-2.1188158
Rn.7329	-0.8967513
Rn.7333	0.7165251
Rn.7349	0.6169463
Rn.73551	0.8068364
Rn.73698	0.6843019
Rn.7383	0.6284993
Rn.7385	0.5451652
Rn.7393	0.5825326
Rn.7398	0.9821577
Rn.74049	1.6647563
Rn.74419	0.8389653
Rn.7470	0.6119532
Rn.7551	-0.7674906
Rn.76129	0.9057243
Rn.7615	0.6564878
Rn.764	1.9316636
Rn.7646	-0.5006483
Rn.7652	0.4200827
Rn.7685	-1.1711861
Rn.7685	-0.5174615
Rn.7687	0.7012992
Rn.76937	0.6592511
Rn.77165	0.5238429
Rn.772	-1.3070968
Rn.773	1.4726747
Rn.7736	0.5886872
Rn.7778	0.8474758
Rn.7781	-0.4557215
Rn.7790	1.8128369
Rn.7807	0.4376915
Rn.7815	-0.9431559
Rn.7854	1.1017504
Rn.7863	-1.2965725
Rn.7875	-1.0005768
Rn.7881	1.0652119
Rn.79033	0.7680292
Rn.7927	0.8723012
Rn.79315	-0.821711
Rn.7933	2.016378
Rn.7936	0.7503914
Rn.7947	1.6555376
Rn.79583	0.8734149
Rn.7960	0.8768558
Rn.7988	-0.7510715
Rn.79893	1.1031897
Rn.8045	0.5299455
Rn.8046	0.5801126
Rn.80575	0.6545304
Rn.80611	0.8105791
Rn.8068	0.6456694
Rn.8087	0.4610509
Rn.8090	0.9478055
Rn.8093	0.9332347
Rn.81052	-1.6219962
Rn.81058	-0.9501452
Rn.81072	1.1997105
Rn.81078	0.6567334
Rn.81082	0.6287376
Rn.81140	-2.4635519
Rn.81140	-1.8217326
Rn.81140	-1.681362
Rn.81155	-0.7786485
Rn.81214	-2.7466367
Rn.8123	0.7384876
Rn.81253	0.4043666
Rn.8133	-0.7387149
Rn.8138	1.6656969
Rn.8163	0.3963807
Rn.81634	0.6261445
Rn.8171	2.7659816
Rn.8180	-2.1722709
Rn.819	0.4266204
Rn.822	0.9180722
Rn.8238	-1.2500008
Rn.8267	-1.2929261
Rn.82691	0.598187
Rn.827	0.5439543
Rn.827	0.7763285
Rn.82705	1.1208003
Rn.82715	-0.5793952
Rn.8272	-0.9587405
Rn.8287	1.0074954
Rn.8313	-1.0859495
Rn.834	0.4040948
Rn.835	0.9643088
Rn.83595	1.7046364
Rn.83639	-0.5702634
Rn.8365	2.6366902
Rn.8365	2.9358032
Rn.8369	0.644887
Rn.8383	1.0653167
Rn.8386	1.0811668
Rn.8400	0.7027032
Rn.8410	-0.5877924
Rn.8415	-1.0779295
Rn.8450	1.2535043
Rn.8459	0.5662954
Rn.8461	-0.8876184
Rn.8466	0.8625727
Rn.8478	0.3998077
Rn.8513	1.0555413
Rn.8531	0.6400192
Rn.86009	0.9977224
Rn.8601	0.5431733
Rn.8609	-0.506078
Rn.86151	0.8681949
Rn.8624	1.5987594
Rn.8633	2.4722604
Rn.86410	0.7648342
Rn.86413	-4.7470452
Rn.86413	-4.4774233
Rn.8642	0.5712275
Rn.86422	-4.7054915
Rn.86651	0.6527963
Rn.867	-1.0273389
Rn.86956	0.8152559
Rn.86984	0.439751
Rn.86985	0.4122638
Rn.86985	0.5962918
Rn.87063	5.1378929
Rn.87082	-0.5871081
Rn.8720	-0.3458247
Rn.8739	1.1534961
Rn.874	1.2033474
Rn.8742	0.4120763
Rn.8745	1.117732
Rn.87493	-0.988444
Rn.87514	0.8017444
Rn.87540	1.2185045
Rn.8770	-0.4759443
Rn.87853	-1.1570356
Rn.8789	0.551687
Rn.88457	-0.4588074
Rn.8858	-0.6072794
Rn.88597	-0.9396115
Rn.88644	-0.5062555
Rn.88692	-0.3110229
Rn.8887	-1.0973479
Rn.8905	0.5350368
Rn.89119	-0.9669517
Rn.89304	-2.7403367
Rn.89544	-0.749253
Rn.89774	-0.3855214
Rn.89832	-0.7665326
Rn.89832	-0.5380978
Rn.9014	0.3441805
Rn.90546	3.5284283
Rn.908	0.8489273
Rn.9087	0.6372458
Rn.9090	0.3943187
Rn.90982	-0.489568
Rn.90996	0.6740096
Rn.91064	-0.5415279
Rn.91122	-0.8283648
Rn.91235	-0.9904981
Rn.91235	-0.4085762
Rn.91257	-0.5684436
Rn.9127	1.0712456
Rn.91314	-0.6652456
Rn.91355	-0.7239351
Rn.91358	1.4953787
Rn.91426	0.7639457
Rn.9149	0.7181843
Rn.91523	0.3721192
Rn.9158	0.7595632
Rn.91636	0.4857661
Rn.91829	1.2454397
Rn.9190	3.5633092
Rn.9195	-0.5659076
Rn.92180	-1.0727086
Rn.92304	0.6057574
Rn.9232	0.9153966
Rn.9232	1.1431986
Rn.9239	-0.6323169
Rn.92406	1.4558155
Rn.9258	0.4476838
Rn.92581	1.8873535
Rn.9259	0.6911375
Rn.9262	0.862058
Rn.92645	0.545182
Rn.92663	0.7724228
Rn.927	1.0213286
Rn.92738	1.6774788
Rn.9283	1.6439429
Rn.9287	1.1021334
Rn.92980	0.8296248
Rn.93317	0.4679504
Rn.93345	0.9693256
Rn.9335	0.8399559
Rn.93431	-0.9293361
Rn.935	0.7330937
Rn.9359	3.1476711
Rn.9397	0.4448236
Rn.94004	1.0748702
Rn.94152	-0.6218525
Rn.94195	0.6116814
Rn.9437	1.130171
Rn.9437	1.7692756
Rn.94733	0.4801845
Rn.94808	0.6904263
Rn.9486	-3.0412253
Rn.9486	-2.326634
Rn.94883	-0.4083049
Rn.9491	0.3239276
Rn.94935	0.6063408
Rn.94956	-0.4396823
Rn.9506	1.1437901
Rn.95177	0.6568239
Rn.95177	1.53998
Rn.9523	-1.5671318
Rn.95284	0.7122396
Rn.9561	0.8120953
Rn.9576	1.9010989
Rn.9580	0.5713074
Rn.9583	1.086711
Rn.9598	0.9695164
Rn.96097	0.4076801
Rn.9667	-1.0513838
Rn.9671	-0.7998977
Rn.96807	2.2511907
Rn.96974	1.1533312
Rn.9705	-0.4577396
Rn.9709	0.6359524
Rn.9731	0.7113728
Rn.9736	3.1003647
Rn.97597	-1.0338727
Rn.9765	-0.4857526
Rn.9767	-0.6274749
Rn.977	0.751636
Rn.9774	0.5127692
Rn.9775	1.6939915
Rn.9778	-0.3783571
Rn.97889	0.9336873
Rn.979	0.7055728
Rn.9791	-1.1204926
Rn.97942	-0.5095731
Rn.98105	0.4107747
Rn.98155	-0.6167165
Rn.9816	-0.655224
Rn.98166	1.0991867
Rn.98208	1.9042943
Rn.98211	0.4786646
Rn.98226	0.9650729
Rn.98258	0.6008139
Rn.98308	0.967697
Rn.98323	0.5077449
Rn.98353	0.5296854
Rn.9836	1.8083668
Rn.98374	0.6682112
Rn.98430	2.3750493
Rn.98436	-0.9656547
Rn.985	0.7065274
Rn.98524	0.556634
Rn.98547	0.7771615
Rn.98570	1.2566703
Rn.9865	0.3952777
Rn.9867	-3.0282306
Rn.98672	0.9938874
Rn.98723	0.6782536
Rn.9874	-0.7201637
Rn.98773	0.6938491
Rn.98792	-0.4233331
Rn.98846	-0.8063828
Rn.98846	-0.555869
Rn.98850	1.3861236
Rn.98896	0.4547253
Rn.9891	-0.4174955
Rn.99077	-1.5534204
Rn.99077	-1.3935861
Rn.9913	-1.4012509
Rn.9931	-1.6185365
Rn.9937	-2.8347772
Rn.99540	0.9908766
Rn.99609	0.7563765
Rn.99661	1.2960485
Rn.9968	-0.946826
Rn.99702	0.5320937
Rn.998	1.6287799
Rn.9988	-1.0562061
Rn.999	0.9317219
