# Supplementary material for: GEM-TREND: a web tool for gene expression data mining toward relevant network discovery
Source: BMC Genomics. 2009 Sep 3;10:411. doi: 10.1186/1471-2164-10-411 (PMC2748096; doi:10.1186/1471-2164-10-411)
Supplement: Additional file 4 — Gene expression profile of mast cells pooled from mouse stomach subregions. Gene expression profile of mast cells pooled from mouse stomach subregions presented as an Excel CSV file. [file 1471-2164-10-411-S4.csv]

probe	ratio
Mm.1	-3.437257325
Mm.100144	3.371498209
Mm.10091	-0.661431532
Mm.10125	0.262845103
Mm.101368	-1.248991431
Mm.101591	-4.926383001
Mm.101946	0.117267503
Mm.1025	1.328898124
Mm.102761	-0.141980048
Mm.10305	-0.07375982
Mm.103246	0.090144439
Mm.103711	0.150328541
Mm.10406	-0.525437979
Mm.10407	0.37780209
Mm.10409	0.190969483
Mm.104955	1.501132798
Mm.105208	-0.513655225
Mm.10661	0.032556215
Mm.10800	0.736225558
Mm.10987	-0.623449057
Mm.116749	-1.353175684
Mm.117265	-0.131431637
Mm.1182	1.007447535
Mm.1186	6.421820766
Mm.119320	1.287125896
Mm.1203	0.001508251
Mm.121878	0.962353593
Mm.1222	0.030990173
Mm.123211	0.541368427
Mm.123240	-0.028639302
Mm.1237	1.545683112
Mm.1249	0.380588873
Mm.12508	-1.641741363
Mm.1252	-3.66830923
Mm.1252	-1.626587062
Mm.125770	-0.9941019
Mm.126870	-1.314071174
Mm.126984	2.071962269
Mm.12758	0.304664937
Mm.12821	2.362224504
Mm.12829	0.165294906
Mm.12966	0.274224002
Mm.130148	0.476392374
Mm.130362	-1.374203748
Mm.130388	0.072190436
Mm.131074	-1.708230242
Mm.132208	-1.627032432
Mm.132535	-0.734381793
Mm.132634	0.363297679
Mm.133825	0.397269767
Mm.135195	1.553289479
Mm.136791	0.419186854
Mm.13705	-1.724433811
Mm.137052	0.059575818
Mm.137966	0.508795783
Mm.1387	-0.331618806
Mm.138876	-2.661520096
Mm.139115	-0.608331059
Mm.139418	-3.383362816
Mm.140158	0.62936065
Mm.1402	0.119474691
Mm.140380	0.308836526
Mm.14046	0.629236427
Mm.1410	1.525106587
Mm.141021	-0.975695273
Mm.142187	0.095760865
Mm.142722	0.263358046
Mm.142729	0.249438163
Mm.142827	1.202887925
Mm.143795	-0.546081958
Mm.143813	-0.412389293
Mm.14501	-1.039482557
Mm.14616	-0.505480601
Mm.147226	2.948697324
Mm.147946	-0.213646117
Mm.148155	2.755896192
Mm.149029	0.29911067
Mm.1491	0.668418356
Mm.149235	-0.996334704
Mm.150064	3.052205353
Mm.1508	-0.719122247
Mm.151174	-0.103064127
Mm.151308	0.115225302
Mm.151951	5.166533214
Mm.151962	0.323637389
Mm.152627	1.535553893
Mm.153415	0.374904224
Mm.154039	2.992997452
Mm.15406	0.29797572
Mm.154486	0.282882225
Mm.155696	-1.083895232
Mm.156895	-1.342970011
Mm.157534	0.143259185
Mm.157711	-0.075014079
Mm.158231	0.519563208
Mm.158662	-0.069016484
Mm.15868	-0.606948985
Mm.158971	0.796628712
Mm.159915	-0.452896104
Mm.1605	1.225797758
Mm.16193	4.443964756
Mm.16228	0.283991709
Mm.163	-1.250997424
Mm.16373	-0.132439901
Mm.1640	0.026113628
Mm.1645	0.220449273
Mm.16497	0.490978665
Mm.16775	-0.092274852
Mm.1682	-1.616601955
Mm.168257	1.506070363
Mm.168257	2.207697243
Mm.16831	0.992181846
Mm.171335	1.412190282
Mm.171374	-0.084357994
Mm.172064	-0.615406534
Mm.172222	-1.499171956
Mm.173813	0.162884873
Mm.1740	-0.032830276
Mm.1775	-1.41138511
Mm.177551	0.518198681
Mm.1777	0.834698234
Mm.178	0.61221562
Mm.179075	0.107428486
Mm.179747	0.710368009
Mm.179747	0.710691987
Mm.180003	-0.080855875
Mm.180182	1.317532653
Mm.180191	-4.5139456
Mm.18072	-0.694417358
Mm.181021	1.764676849
Mm.181074	0.339672005
Mm.182350	-0.086823568
Mm.1825	7.140453379
Mm.182628	-0.688760829
Mm.183102	0.153102814
Mm.1845	0.678484603
Mm.18565	0.027143899
Mm.18579	-1.757952474
Mm.18603	-0.414682402
Mm.18705	0.826222956
Mm.188105	0.127096588
Mm.188432	-0.627510761
Mm.188516	0.207895341
Mm.188544	-2.099109841
Mm.188544	-0.059845787
Mm.1886	0.574120751
Mm.18888	1.633148065
Mm.18962	-1.148333109
Mm.19016	0.230386723
Mm.19073	-1.532727264
Mm.19131	0.586361726
Mm.19142	-0.932854562
Mm.19169	0.781541338
Mm.19187	-0.224190873
Mm.1923	-0.092984317
Mm.192991	0.152687737
Mm.193099	0.123368447
Mm.1940	-2.650944032
Mm.1948	0.903371621
Mm.195451	-0.614921642
Mm.195451	-0.121936494
Mm.195663	-1.936383011
Mm.195663	-0.649689121
Mm.195776	-2.370324724
Mm.195877	0.170482827
Mm.196067	0.319507549
Mm.196439	0.558767308
Mm.196464	-1.976874878
Mm.196464	-1.322934509
Mm.196464	-1.082892297
Mm.196533	-0.031198576
Mm.196577	1.144164808
Mm.196884	1.44804996
Mm.197518	2.863735493
Mm.197534	0.510239822
Mm.197728	0.343765187
Mm.19806	0.230325968
Mm.19931	-0.272158956
Mm.2000	0.583731927
Mm.200608	3.388616868
Mm.200608	3.415924061
Mm.200792	1.639951199
Mm.200916	0.641864551
Mm.201549	1.9915034
Mm.201549	2.889872254
Mm.2020	0.781716753
Mm.20242	-0.406746112
Mm.20355	0.654300926
Mm.20388	0.383982545
Mm.203916	-3.264662661
Mm.203928	0.160569478
Mm.203962	0.256835201
Mm.20452	1.667114677
Mm.205266	1.151235002
Mm.205400	0.254369542
Mm.206250	-0.129977988
Mm.206934	-0.094275735
Mm.207	0.167926522
Mm.20805	-1.196969826
Mm.20829	-4.239219192
Mm.20845	0.380404072
Mm.208601	-0.049969542
Mm.208919	0.032627304
Mm.20916	0.662879431
Mm.210018	0.017043177
Mm.2103	-1.532847807
Mm.210336	3.933026496
Mm.210403	0.859868387
Mm.210745	0.4572305
Mm.21109	0.264541177
Mm.21162	0.334290174
Mm.21173	4.92759778
Mm.212549	-1.006031993
Mm.212861	-0.066283199
Mm.213025	3.266694304
Mm.2137	-1.441426507
Mm.214765	0.161554123
Mm.214950	-0.018260583
Mm.21501	0.19175537
Mm.21549	0.111540137
Mm.21549	0.564573253
Mm.215667	0.976268905
Mm.216227	0.229596642
Mm.21671	-1.833348455
Mm.2171	-0.081937447
Mm.217233	-0.76905305
Mm.21728	0.124304823
Mm.21767	0.047830946
Mm.21793	-1.025691787
Mm.21814	0.933582852
Mm.218286	5.289974374
Mm.218381	0.11355806
Mm.218473	-1.952155635
Mm.21864	0.024847174
Mm.218820	-0.501784745
Mm.21912	-0.474940022
Mm.219621	-0.088470774
Mm.219672	0.210150359
Mm.219685	1.164013699
Mm.219793	-0.015119831
Mm.21981	-0.349248552
Mm.220334	0.303030424
Mm.22094	0.320899429
Mm.221275	0.064658501
Mm.221403	0.103581049
Mm.221403	2.160854845
Mm.222178	-0.27666116
Mm.22218	-0.076920805
Mm.22270	2.936344866
Mm.22362	0.541902584
Mm.22363	2.415002729
Mm.22379	-1.181698453
Mm.22453	-1.243094503
Mm.22473	-1.134325281
Mm.22479	4.842889791
Mm.225	0.302934803
Mm.22505	1.820172474
Mm.2252	0.534588407
Mm.2252	3.290393877
Mm.225297	1.348309284
Mm.225505	0.261121043
Mm.22564	0.745824276
Mm.22575	0.443905891
Mm.227	0.246506614
Mm.22701	0.176048687
Mm.227183	-0.341007534
Mm.227183	0.121997743
Mm.22796	0.127649487
Mm.228903	-0.586717906
Mm.229291	0.33847847
Mm.229291	0.390347766
Mm.23018	-0.900975895
Mm.230249	1.18902724
Mm.2319	0.248142774
Mm.233576	0.276704933
Mm.233799	0.275222055
Mm.233799	0.438802691
Mm.234003	0.043395785
Mm.234266	0.103419175
Mm.234368	-1.36472812
Mm.234832	-1.942368126
Mm.234923	-0.949754672
Mm.23502	3.729612634
Mm.235132	0.623294659
Mm.235338	3.207194232
Mm.236553	2.759562205
Mm.237103	0.169905338
Mm.2375	0.432535152
Mm.238044	0.864780149
Mm.238094	0.469940278
Mm.238279	0.814965379
Mm.23834	-1.068526171
Mm.23897	-2.959230656
Mm.23942	3.33554069
Mm.239865	-2.828932447
Mm.240329	-0.627804136
Mm.240396	-1.394206081
Mm.2407	0.429087456
Mm.2409	0.519348277
Mm.24153	3.872412973
Mm.241604	1.542516359
Mm.24169	-2.195048984
Mm.24183	0.078054973
Mm.241933	-0.162234578
Mm.24219	0.947998626
Mm.24231	0.142178219
Mm.24254	0.323459725
Mm.24255	-0.6911613
Mm.243085	0.207392326
Mm.244068	-0.681155648
Mm.244118	2.591097468
Mm.244209	-0.124136603
Mm.24430	0.154317967
Mm.244931	-2.352554245
Mm.245724	4.041399724
Mm.246018	0.188589774
Mm.246108	-1.151151738
Mm.24614	-2.010442511
Mm.24615	0.441386964
Mm.24621	2.581353785
Mm.246388	0.172044542
Mm.246436	0.373477331
Mm.246440	-0.159130342
Mm.246497	0.81491547
Mm.246513	-0.087617078
Mm.246682	-0.713891166
Mm.246750	0.018502521
Mm.24679	1.37932352
Mm.2469	0.237561463
Mm.247037	-0.138060896
Mm.24765	-1.494939902
Mm.2477	0.279331637
Mm.24777	1.571736367
Mm.248327	0.042827725
Mm.248353	-0.55896604
Mm.24842	0.04364021
Mm.24842	0.336458806
Mm.248445	1.35566378
Mm.248478	-0.152069303
Mm.248615	-2.178546378
Mm.248637	0.940867476
Mm.248637	2.813808359
Mm.248843	0.496512388
Mm.249016	0.573575311
Mm.249146	0.48486128
Mm.249474	-2.375979826
Mm.249555	2.522694659
Mm.249555	2.551417352
Mm.250023	-0.236306768
Mm.250256	0.130470619
Mm.250256	0.283214693
Mm.250703	-0.214863862
Mm.250705	1.598491527
Mm.250731	-0.748162173
Mm.250936	0.666098763
Mm.251115	-0.616181092
Mm.25117	2.025087821
Mm.25119	1.270293207
Mm.251196	1.427356756
Mm.251196	2.148585426
Mm.251445	0.142399797
Mm.251445	0.270885573
Mm.251537	0.443210713
Mm.251890	-0.278965516
Mm.252	1.259893625
Mm.252145	1.671514491
Mm.252316	0.935510822
Mm.252722	2.846821419
Mm.253090	0.665813523
Mm.253403	-0.323220012
Mm.253564	4.801471079
Mm.253614	0.460678767
Mm.25366	0.831825688
Mm.254114	0.446006644
Mm.254144	-2.067028274
Mm.254588	-0.29194497
Mm.254629	0.382810788
Mm.254838	0.289865377
Mm.2552	0.014714667
Mm.255322	0.004048235
Mm.25547	0.025535178
Mm.256034	0.556585442
Mm.256087	0.347676085
Mm.25610	2.71758641
Mm.2565	-0.649727211
Mm.256910	0.44411335
Mm.256925	-0.520905629
Mm.257052	-1.321420108
Mm.25722	-1.776018688
Mm.257762	0.295545928
Mm.25785	0.271251666
Mm.257989	-0.193470875
Mm.258065	0.185104413
Mm.258170	0.173651796
Mm.25844	1.991910858
Mm.258462	-0.729491194
Mm.258484	-1.431010058
Mm.258596	-0.654900103
Mm.258893	-3.499651327
Mm.259078	-0.009979489
Mm.259326	1.03930794
Mm.259477	-0.619538889
Mm.259667	-0.753437265
Mm.259671	-0.416818582
Mm.259673	1.225312778
Mm.259702	0.085328485
Mm.259751	-0.446139834
Mm.259751	0.870832535
Mm.259751	1.11298861
Mm.259903	0.383648661
Mm.260098	0.338281654
Mm.260153	0.781722058
Mm.260360	0.343740547
Mm.260456	0.392937046
Mm.260618	0.575092118
Mm.260698	-0.110510028
Mm.260733	-1.385043725
Mm.260760	-2.783074124
Mm.2608	0.448500746
Mm.2608	0.98443171
Mm.261182	1.738467692
Mm.261329	0.300547156
Mm.26135	-0.714940952
Mm.261596	0.442276446
Mm.261984	-0.454189198
Mm.262	0.277869177
Mm.262037	-0.113028595
Mm.262113	-0.233927327
Mm.262327	0.573368337
Mm.262447	0.139332267
Mm.263396	-0.096066079
Mm.263396	0.224388034
Mm.263514	0.296102357
Mm.263847	6.272477492
Mm.263913	-1.163396495
Mm.2644	0.379579144
Mm.2644	1.35980662
Mm.2645	0.213809752
Mm.264904	0.193099423
Mm.264904	0.400657926
Mm.2651	-0.588886581
Mm.265125	0
Mm.2653	0.184727298
Mm.265347	-1.999258699
Mm.265834	0.271344272
Mm.265917	-0.032523319
Mm.2662	5.519313228
Mm.266301	-0.370335308
Mm.26654	0.476848133
Mm.266716	-0.693594965
Mm.26688	0.298481792
Mm.267014	1.735951418
Mm.267131	-0.591668908
Mm.26722	0.53681686
Mm.267377	-1.598003063
Mm.267377	-0.917841611
Mm.267514	2.698870088
Mm.268037	0.322264836
Mm.26833	0.599618431
Mm.268532	0.358217451
Mm.268548	-2.274640052
Mm.268618	0.415299636
Mm.268925	0.271020215
Mm.269088	-2.194139738
Mm.26938	0.069606942
Mm.26940	3.813892215
Mm.269474	-1.721636624
Mm.269747	0.544131933
Mm.26994	0.914513437
Mm.27005	-0.128394273
Mm.270186	-2.891709178
Mm.27041	-1.992432298
Mm.270469	0.533890738
Mm.270533	0.019850624
Mm.2706	4.133615742
Mm.27107	-0.718111169
Mm.271644	0.081917671
Mm.271709	-1.078059322
Mm.271711	-0.055522234
Mm.271740	1.970066465
Mm.271770	0.961783343
Mm.27182	-0.469305024
Mm.271923	-3.140132096
Mm.271967	0.674091428
Mm.272093	-1.655439739
Mm.27210	0.957310002
Mm.272197	0.455147464
Mm.272230	-0.008859243
Mm.272239	0.957057987
Mm.272239	4.55268751
Mm.272251	0.141474837
Mm.272397	0.250983402
Mm.272527	1.418154334
Mm.272569	-0.451416735
Mm.27259	-0.424420871
Mm.272616	-1.735904405
Mm.272770	-0.120244663
Mm.272770	0.822217958
Mm.272905	0.063255456
Mm.272974	0.236368362
Mm.273098	0.397107133
Mm.27344	-0.198850466
Mm.273671	0.98456583
Mm.273706	0.074561534
Mm.27396	0.627452569
Mm.274255	0.03360249
Mm.274318	0.96250823
Mm.27447	-2.304281443
Mm.2745	0.398110326
Mm.274506	-2.314951015
Mm.274542	0.485378552
Mm.274852	0.756928197
Mm.275003	0.376781054
Mm.275071	0.674321735
Mm.27510	0.430150293
Mm.275188	4.026815796
Mm.27519	0.808093932
Mm.275320	0.544171043
Mm.275393	-0.468358535
Mm.275397	0.009293626
Mm.275397	0.254908012
Mm.275434	-1.099140711
Mm.27546	-1.748138001
Mm.275574	0.34575592
Mm.275608	-0.149888317
Mm.275654	0.373192656
Mm.27578	1.040007674
Mm.275901	0.04058092
Mm.27606	-1.591405855
Mm.276137	0.148960229
Mm.276145	2.649784673
Mm.276294	-0.627758991
Mm.276348	0.98828519
Mm.27660	-0.869645982
Mm.276736	-0.002174834
Mm.276736	0.36016882
Mm.276802	-1.101595139
Mm.276815	0.065377749
Mm.276815	0.134020432
Mm.276829	-1.833280858
Mm.277125	-1.131972392
Mm.277236	-0.37651645
Mm.277236	-0.129268084
Mm.277376	1.602826772
Mm.277413	-2.880227076
Mm.27757	0.127158647
Mm.277599	0.373892746
Mm.277661	-0.054215214
Mm.277792	1.984653863
Mm.277812	2.080972289
Mm.277857	-0.479516964
Mm.277878	0.81434673
Mm.278091	0.344401864
Mm.278357	-0.053146145
Mm.27857	-0.112019123
Mm.278646	-1.482183751
Mm.278672	-0.085137101
Mm.278701	-0.375174701
Mm.278865	-0.207185552
Mm.279103	-0.180563944
Mm.27913	-1.787019598
Mm.279188	-0.396476213
Mm.279308	-0.37392864
Mm.279485	-0.399190682
Mm.279542	0.436895503
Mm.279603	-0.81679063
Mm.279741	0.566491086
Mm.279861	0.08019661
Mm.279898	-1.115418903
Mm.279923	-3.759577595
Mm.279923	-0.220745642
Mm.279998	-1.862890896
Mm.28000	0.069065738
Mm.280029	0.403368956
Mm.280199	1.496247526
Mm.28042	3.398708164
Mm.280547	1.67413318
Mm.280943	0.130698121
Mm.281011	0.300010224
Mm.281379	2.122469083
Mm.281464	-0.28165186
Mm.281464	-0.107523035
Mm.281691	0.225148532
Mm.281844	3.7331197
Mm.281885	-1.526958821
Mm.28203	-2.951644632
Mm.28209	3.171436071
Mm.28237	0.536139982
Mm.28242	-1.440978547
Mm.28262	-4.55869176
Mm.28278	0.056094319
Mm.282800	0.215861994
Mm.282800	0.216518721
Mm.282900	0.403873114
Mm.283045	-0.673689111
Mm.28308	1.180758073
Mm.283283	2.947645748
Mm.28357	-0.706600642
Mm.283573	1.70144523
Mm.28385	2.015531174
Mm.28403	0.255215784
Mm.28405	4.053707116
Mm.284688	0.094675909
Mm.28474	0.098307903
Mm.2854	3.381941475
Mm.28551	-0.664735462
Mm.28551	0.26089778
Mm.28561	0.761890525
Mm.285771	-0.785336167
Mm.28585	0.463195596
Mm.286069	-0.910949095
Mm.286069	0.220579931
Mm.286317	0.501332352
Mm.28638	0.328165512
Mm.28638	0.440972725
Mm.286458	-0.014923727
Mm.28646	-0.109559233
Mm.286488	-0.698286847
Mm.28650	0.428366473
Mm.286600	2.187657964
Mm.286753	0.239549866
Mm.286863	-0.195027554
Mm.28688	-0.391266279
Mm.287010	0.119918779
Mm.287052	0.225861199
Mm.287052	0.544028366
Mm.28765	-1.251292288
Mm.28765	-0.050843621
Mm.2879	-0.404641669
Mm.288064	-1.514813758
Mm.288151	0.469183739
Mm.288249	-0.243718504
Mm.288282	0.222103718
Mm.288477	-0.425991228
Mm.28853	1.286635252
Mm.288897	-0.359112259
Mm.288898	3.234817605
Mm.28893	-0.38236579
Mm.28896	2.179934314
Mm.28897	2.368619454
Mm.289106	-1.416219468
Mm.28919	2.382879429
Mm.28922	-1.081782809
Mm.28935	0.831553811
Mm.289387	-0.602370341
Mm.289645	0.094312387
Mm.289795	-0.548569634
Mm.289818	0.504925749
Mm.289915	-0.717410305
Mm.28995	0.263478657
Mm.290022	0.398030147
Mm.290022	0.562237551
Mm.290086	-0.897571776
Mm.290086	-0.426048122
Mm.290166	-1.41987552
Mm.290166	-0.082355215
Mm.29027	0.489691548
Mm.290422	0.383707864
Mm.290563	-0.689549754
Mm.290610	0.108304728
Mm.29063	0.066244309
Mm.290692	-0.430828982
Mm.290774	0.066422474
Mm.290853	1.695596862
Mm.290868	-1.017847441
Mm.290876	0.233500876
Mm.290924	-0.414778901
Mm.29098	0.893766066
Mm.29098	0.896225434
Mm.29098	1.024083245
Mm.29098	1.225711537
Mm.29098	2.02610351
Mm.291135	0.28301126
Mm.29118	0.152960487
Mm.291192	-0.04965913
Mm.291247	-0.90618773
Mm.29135	-2.880789997
Mm.291485	-0.450023816
Mm.291519	0.831656615
Mm.291688	0.301125393
Mm.29182	-1.63100531
Mm.29187	1.855100025
Mm.292056	-0.092877646
Mm.292082	0.780015245
Mm.292208	-1.396936455
Mm.29266	-1.48118086
Mm.292751	1.108250404
Mm.29279	0.346475526
Mm.292803	-0.06636301
Mm.292803	0.024575455
Mm.292865	0.266901525
Mm.293030	-0.12735334
Mm.29317	-3.221144868
Mm.293266	0.434712934
Mm.29357	0.184254398
Mm.29405	0.2076756
Mm.29405	0.347256944
Mm.294159	-0.58909774
Mm.29429	-0.571052266
Mm.29466	-0.079199182
Mm.29500	-1.185668342
Mm.295330	-0.388622672
Mm.29553	3.665420982
Mm.29561	0.525513894
Mm.29564	-0.008822215
Mm.2958	0.5075547
Mm.29580	0.317700548
Mm.29580	0.3858867
Mm.296043	1.256138088
Mm.296158	-0.865964293
Mm.296191	-3.420920808
Mm.296382	0.505427078
Mm.29683	-0.115327624
Mm.29702	0.550239559
Mm.29722	0.400947368
Mm.29722	0.616497465
Mm.29742	4.401381148
Mm.29744	-1.135468212
Mm.297440	-1.792561057
Mm.297637	0.247085467
Mm.297992	0.07967186
Mm.297992	1.242396422
Mm.29807	-0.145616848
Mm.298132	0.575313203
Mm.29846	0.253678235
Mm.29846	0.307247401
Mm.29847	-1.815580659
Mm.298728	-2.340163597
Mm.298908	0.38393346
Mm.299	0.132258313
Mm.299292	2.082302295
Mm.29945	0.385080702
Mm.29959	1.385555485
Mm.299774	0.685866248
Mm.299955	0.524389891
Mm.299955	0.989582382
Mm.29998	-1.117997986
Mm.30	-0.004403924
Mm.30	0.066862276
Mm.300	0.414030818
Mm.30003	0.064871526
Mm.300095	3.067427275
Mm.300318	-2.027490271
Mm.300318	-0.038978293
Mm.30039	-3.651882753
Mm.30043	-0.888132808
Mm.30052	0.291439845
Mm.300697	-1.119273298
Mm.301020	-0.086860103
Mm.30119	-2.609102051
Mm.301204	-1.788560274
Mm.30156	2.087591525
Mm.30162	0.30691962
Mm.301652	0.569098158
Mm.30166	-0.71907641
Mm.301827	-1.380481031
Mm.3020	1.606520441
Mm.30200	0.101218543
Mm.30204	-0.736824761
Mm.30217	0.617241381
Mm.30241	3.517494429
Mm.30246	0
Mm.30262	3.154926038
Mm.30270	0.903091379
Mm.30290	0.566807536
Mm.303231	0.649323189
Mm.303355	0.315303686
Mm.30357	-1.456035031
Mm.3037	1.50860534
Mm.308180	2.395116112
Mm.3085	-0.333926379
Mm.309265	1.174104665
Mm.30929	0.388044792
Mm.30929	0.450422332
Mm.3093	0.377600255
Mm.310902	0.592652812
Mm.311655	0.127290296
Mm.3124	0.814440953
Mm.312536	-1.088994836
Mm.312593	0.209277988
Mm.31267	2.352617139
Mm.312945	0.628905923
Mm.3131	-0.294001768
Mm.313303	-3.664846861
Mm.31395	-0.418900441
Mm.31395	0.277361217
Mm.314113	-0.679160233
Mm.317280	0.471591284
Mm.317331	-3.248572654
Mm.317701	0.73645863
Mm.317947	0.96022714
Mm.317947	1.298515442
Mm.320979	0.270413924
Mm.321452	0.029122577
Mm.3217	0.512911311
Mm.32191	0.560707103
Mm.3224	0.291566149
Mm.323997	0.130063828
Mm.324588	1.733035516
Mm.3248	0.516221591
Mm.32518	-1.019047204
Mm.32700	-0.446036626
Mm.3272	-1.74162735
Mm.327932	4.961817229
Mm.328945	0.286772459
Mm.328945	1.47589428
Mm.329041	0.164634374
Mm.32912	-0.33819001
Mm.329196	0.433616626
Mm.329272	1.537860723
Mm.329287	0.442283946
Mm.329586	0.243597456
Mm.329895	3.463826091
Mm.3303	0.178072568
Mm.330731	-0.047402153
Mm.331182	-1.088777269
Mm.331442	0.243514353
Mm.331573	0.034237425
Mm.332490	0.259269702
Mm.333096	0.246164632
Mm.3336	-0.255740545
Mm.33360	1.125976486
Mm.333849	2.739598225
Mm.334206	1.69507285
Mm.334313	0.698392308
Mm.334332	2.547502601
Mm.335187	-0.262580845
Mm.335946	0.06549136
Mm.337240	-2.082363229
Mm.33773	-1.517330147
Mm.338275	0.391270324
Mm.34102	0.455307446
Mm.34131	5.711257644
Mm.341377	-2.688275141
Mm.341434	-0.907329952
Mm.341434	0.352075644
Mm.341776	-0.263149177
Mm.344074	0.112558601
Mm.34456	1.082066041
Mm.344831	3.272952165
Mm.34497	7.201420914
Mm.34588	0.723476086
Mm.345891	1.643946196
Mm.34609	1.789057922
Mm.34650	0.377677374
Mm.34663	0.407901755
Mm.347398	0.543968897
Mm.347407	3.097622497
Mm.347770	0.749788815
Mm.347899	0.528509175
Mm.35127	-0.924087036
Mm.3532	0.521951133
Mm.35389	2.843255365
Mm.354445	-1.405775057
Mm.355327	5.258744789
Mm.356689	1.256673161
Mm.358609	0.272898723
Mm.358618	4.696190115
Mm.358671	-0.097316168
Mm.359030	-0.106220242
Mm.3597	0.348626099
Mm.361617	-0.792577027
Mm.3619	1.771880236
Mm.36241	-1.495852488
Mm.365	-0.202418862
Mm.36640	-0.29952271
Mm.36769	-1.375456262
Mm.3711	0.868321903
Mm.371545	-0.82658232
Mm.371552	-0.589148869
Mm.371585	-0.139664803
Mm.371590	1.446062706
Mm.371631	-0.705926108
Mm.371631	0.241332388
Mm.371682	0.247709421
Mm.371688	-0.063723526
Mm.37213	0.444828987
Mm.373043	2.042032023
Mm.37516	0.840914953
Mm.3759	-1.929500714
Mm.3770	-1.116878527
Mm.377126	0.218534543
Mm.3774	0.168576207
Mm.378235	-0.946330708
Mm.378888	0.503162194
Mm.378898	0.662847464
Mm.378931	4.490343847
Mm.378966	0.898654529
Mm.379011	-0.757471555
Mm.379136	1.164089389
Mm.379159	-1.198606034
Mm.379701	0.686227495
Mm.380410	-0.40580634
Mm.38055	1.934173402
Mm.381	0.454722399
Mm.383431	-1.21265694
Mm.38344	-0.813145215
Mm.384027	-0.063690194
Mm.38450	-1.66122537
Mm.3862	0.23040528
Mm.386758	0.535659594
Mm.386762	-1.048523366
Mm.387108	-2.835925732
Mm.387734	-1.014809602
Mm.38802	-0.252109665
Mm.38868	-1.953771205
Mm.38888	0.137178488
Mm.389061	0.02984375
Mm.389339	0.253414552
Mm.389536	0.546131486
Mm.389894	0.175331984
Mm.390068	0.241887308
Mm.390165	-0.343315529
Mm.3903	0.152235755
Mm.390397	-0.037533817
Mm.390398	-0.336296687
Mm.39040	1.664262632
Mm.390554	0.064053796
Mm.390641	0.347369865
Mm.390756	0.311120636
Mm.390793	3.941071081
Mm.390805	0.042979158
Mm.390807	-0.656327807
Mm.391013	-0.014547187
Mm.391027	2.39261931
Mm.391142	-1.034935578
Mm.391385	-2.345435928
Mm.391538	0.355239608
Mm.391704	2.526487896
Mm.391871	1.782200394
Mm.391933	-0.793993176
Mm.3925	-0.101787693
Mm.392910	0.201682595
Mm.393247	-0.154815383
Mm.393605	0.226617205
Mm.393955	-1.2422666
Mm.394	0.32578555
Mm.3951	0.424456085
Mm.395108	-1.137101441
Mm.396537	0.55644224
Mm.396856	0.181927284
Mm.3970	0.058580367
Mm.397307	-2.816346748
Mm.3974	-1.045367178
Mm.397413	-1.093301945
Mm.398181	1.123310492
Mm.398221	0.852646514
Mm.398221	0.909021882
Mm.398690	-0.064337894
Mm.399	-4.070329269
Mm.399042	3.560954326
Mm.3996	0.604409758
Mm.400253	0.009352535
Mm.40068	0.341186165
Mm.401884	0.107633452
Mm.4032	0.233727229
Mm.405029	0.135948619
Mm.40546	1.330044105
Mm.405761	-2.809562942
Mm.4067	1.030762817
Mm.4067	2.43925895
Mm.40678	0.147544126
Mm.4071	-0.411127198
Mm.40986	0.309281176
Mm.41	-0.048852382
Mm.410189	-0.607537491
Mm.4103	0.116802108
Mm.4114	-1.036535721
Mm.4128	0.70247369
Mm.4132	-0.91789654
Mm.4137	1.264037401
Mm.41560	0.551300441
Mm.41746	0.959817497
Mm.4186	-1.25838938
Mm.41864	0.041615836
Mm.41931	0.074332038
Mm.41931	0.130397296
Mm.4214	3.319290903
Mm.4215	-1.321326187
Mm.42179	6.27534764
Mm.42241	0.372277722
Mm.42241	0.522664301
Mm.42249	0.139406479
Mm.422778	2.844796998
Mm.422969	0.529349918
Mm.423040	-4.038268676
Mm.423042	-0.080055943
Mm.4237	-1.633672253
Mm.425279	-0.851082012
Mm.425599	-0.118052801
Mm.4257	1.13074176
Mm.4257	1.969728884
Mm.425733	0.483044724
Mm.4258	0.206539659
Mm.4258	0.617594534
Mm.425949	1.977050486
Mm.425994	0.089505389
Mm.426178	-0.616340894
Mm.4263	-1.754323748
Mm.4263	-0.663093915
Mm.4266	-1.898591748
Mm.4269	1.22692911
Mm.426936	-0.1187328
Mm.42733	0.679122065
Mm.43081	-0.124124202
Mm.4325	6.029125922
Mm.432944	0.387328428
Mm.433782	1.907404119
Mm.4339	0.559610263
Mm.43397	0.458352928
Mm.43415	0.481690155
Mm.4345	0.0267561
Mm.435441	1.851350382
Mm.435441	2.387040808
Mm.4356	0.412079813
Mm.435667	3.89474163
Mm.43636	-0.046985386
Mm.4364	0.231644793
Mm.436759	-5.169621201
Mm.43831	-4.35564566
Mm.439662	0.259660842
Mm.439669	-1.607769643
Mm.439675	-1.311280049
Mm.439675	-1.09507581
Mm.439684	0.342881718
Mm.439690	-1.382485602
Mm.439693	0.194031291
Mm.439699	4.419382097
Mm.439699	7.399215822
Mm.439718	-0.018752369
Mm.439732	0.843861298
Mm.439733	0.227067452
Mm.439743	-1.732250006
Mm.439747	0.034876672
Mm.439750	-0.029577541
Mm.439752	0.612210046
Mm.439805	-1.452873885
Mm.439940	0.165215078
Mm.439993	-0.536490816
Mm.440069	0.151777031
Mm.440163	0.302548061
Mm.440167	-1.317234855
Mm.440321	0.406571174
Mm.440501	0.050459352
Mm.440560	0.925208152
Mm.4409	7.247786027
Mm.441056	0.30514461
Mm.441121	0.465596814
Mm.441439	1.849131065
Mm.441613	-1.105472795
Mm.441856	0.741885271
Mm.44219	-1.449506986
Mm.44226	0.142457389
Mm.44235	2.813243646
Mm.44242	5.968428499
Mm.443327	-3.030525912
Mm.443422	0.325276454
Mm.443576	-0.459414202
Mm.445310	2.222817247
Mm.44736	0.208022187
Mm.44736	0.701231702
Mm.4479	0.329762562
Mm.45039	0.404633601
Mm.4512	1.868817944
Mm.454219	0.096005013
Mm.4561	0.284275725
Mm.456184	-1.271334497
Mm.4578	2.769111814
Mm.457803	-0.154734269
Mm.457989	-1.635709684
Mm.458089	0.104511836
Mm.458147	-0.266076679
Mm.458184	-2.943891331
Mm.4593	-0.244215846
Mm.459502	-0.382145761
Mm.46014	6.112839187
Mm.46019	1.81877536
Mm.4619	-1.194992224
Mm.46269	0.2452521
Mm.463103	0.748023806
Mm.46395	4.530163942
Mm.4651	-0.352171755
Mm.4655	0.428256766
Mm.466733	-2.35720346
Mm.466740	0.520644845
Mm.466882	-0.598780935
Mm.467395	0.727737493
Mm.467469	0.128860801
Mm.4686	0.295425582
Mm.4691	0.001118108
Mm.469917	-2.467522285
Mm.469963	0.342157215
Mm.470073	0.51274957
Mm.470181	0.323404846
Mm.471656	-0.818174033
Mm.471825	-0.193646828
Mm.4723	0.410593637
Mm.472719	-1.151006386
Mm.473422	0.588595521
Mm.473703	0.379985797
Mm.473704	0.934295984
Mm.473805	5.411114426
Mm.474432	-0.365757481
Mm.474439	-0.326718876
Mm.474467	1.165650477
Mm.475104	-0.26363264
Mm.4756	0.314485964
Mm.475646	-2.282295509
Mm.475859	-0.528356337
Mm.475861	1.278714093
Mm.475867	1.256309205
Mm.475867	1.876112883
Mm.475872	0.042121358
Mm.475877	-0.513676524
Mm.475879	0.241610995
Mm.475882	-0.058486444
Mm.475889	-0.955732449
Mm.475895	1.961787933
Mm.475897	-1.565863704
Mm.475911	1.233064275
Mm.476002	0.621656946
Mm.4766	-0.061982577
Mm.4766	0.132666211
Mm.4772	0.130436349
Mm.4799	-0.064202135
Mm.4836	0.575643399
Mm.486	0.389817437
Mm.4866	0.098644267
Mm.4871	0.615425893
Mm.48757	-2.100098842
Mm.4881	0.233457174
Mm.4923	0.106453607
Mm.4925	-5.063729802
Mm.49441	-0.085687254
Mm.4974	0.226557754
Mm.5023	0.029771756
Mm.5038	0.329725964
Mm.5053	0.323725452
Mm.5236	0.478000122
Mm.52583	-0.034217859
Mm.5305	-0.351814389
Mm.5378	2.656951943
Mm.5434	0.073881542
Mm.544	-0.138746033
Mm.55075	-2.107861807
Mm.55143	0.441866772
Mm.565	-0.028347181
Mm.56769	3.773839123
Mm.57009	0.160426236
Mm.57035	0.484994127
Mm.57061	-0.021310844
Mm.5750	-0.238437219
Mm.582	0.970417175
Mm.5875	0.456839927
Mm.5904	0.494529037
Mm.597	-0.323643788
Mm.6065	-1.108028737
Mm.6095	1.193612653
Mm.61526	-0.554951695
Mm.6209	2.863297668
Mm.6256	0.092930303
Mm.62876	-0.746452795
Mm.62876	-0.213438371
Mm.6306	-1.404318302
Mm.6375	-1.409286365
Mm.6381	1.740882444
Mm.641	-0.297356176
Mm.646	0.490098
Mm.6510	0.101967638
Mm.6529	0.266420604
Mm.658	0.548330296
Mm.66056	-2.262921448
Mm.6712	0.771856534
Mm.67281	0.36707191
Mm.676	1.567730965
Mm.681	-3.26968187
Mm.6813	0.095702393
Mm.6824	1.618237905
Mm.6853	5.164856926
Mm.6853	5.338338851
Mm.686	0.249588206
Mm.688	-0.258401371
Mm.6967	0.52825962
Mm.7141	-1.870873066
Mm.7214	4.623906588
Mm.7244	3.801306234
Mm.7247	-1.101791961
Mm.726	0.944138861
Mm.738	2.828384427
Mm.74084	-0.309395691
Mm.7409	0.216459898
Mm.754	0.343696966
Mm.7562	-0.947650506
Mm.7601	-0.171772114
Mm.76649	0.133838749
Mm.76649	0.494914242
Mm.7729	-1.866240589
Mm.7821	-0.013541766
Mm.784	1.177301445
Mm.788	-4.73171511
Mm.7919	-0.036124905
Mm.795	0.582535631
Mm.8039	0.295210643
Mm.828	0.291530955
Mm.830	-3.270669876
Mm.86413	0.140604931
Mm.88795	-0.053074162
Mm.8924	-0.705435706
Mm.89579	0.617797496
Mm.89888	1.49417044
Mm.9122	-1.777933731
Mm.925	-2.276846846
Mm.92705	-0.264675462
Mm.930	0.443456704
Mm.938	1.243806893
Mm.9474	-0.42891118
Mm.96211	1.511717771
Mm.96867	0.117871302
Mm.97	1.939625432
Mm.9714	-0.076562537
Mm.982	0.420167037
Mm.9852	1.128125386
Mm.9925	0.521859675
Mm.99776	-0.036064328
